# Supplementary material for: Elevated apolipoprotein C3 augments diabetic kidney disease and associated atherosclerosis in type 2 diabetes
Source: JCI Insight. 2024 May 14;9(12):e177268. doi: 10.1172/jci.insight.177268 (PMC11383354; doi:10.1172/jci.insight.177268)
Supplement: Supporting data values [file jciinsight-9-177268-s036.xlsx]

## Sheet: Table 1
Intensive	ApoC3	Age	Male	Smoker	Hypertension	SysBP	DiasBP	BMI	Dmyrs	HbA1c	mhba1c	Lipiddrugs	TG	Chol	HDL	LDL	White	Black	Hisp	Albuminuria	eGFR	RFL	RFLyrs
0	20.5	74.2	1	0	0	136.667	73.333	33.3284	9	8	63.935	0	343	131	24	38	1	0	0	1	83.7	0	7.12389
0	16.4	60	1	0	1	176	84	29.7281	13	8.6	70.492	1	346	186	31	86	1	0	0	1	92.5	0	4.09035
1	22.5	57	1	0	0	136	80.667	29.9756	14	10.5	91.257	1	348	209	30	109	1	0	0	1	83.2	1	6.05613
0	4.6	67.3	1	0	1	135.333	78.333	32.5675	25	11	96.722	1	63	174	47	114	0	1	0	0	71.9	0	7.07187
0	21.8	58.7	1	0	1	141.667	82.333	25.9952	5	8.2	66.12	0	288	229	32	139	1	0	0	0	82.2	0	7.08282
1	17.9	58.9	1	1	0	138.667	81.667	28.1541	9	8.1	65.028	1	176	205	47	123	1	0	0	0	82.1	0	7.33744
1	19.9	51.8	1	0	0	150.333	81	37.8382	21	10.4	90.164	1	173	243	43	166	1	0	0	0	98	0	7.12663
0	4.4	57.3	1	0	1	150	80	36.6511	19	10.9	95.629	1	64	178	53	112	1	0	0	0	94.3	0	6.03149
0	9.3	66.8	1	0	0	113.333	57.667	27.1428	12	8.8	72.678	1	124	158	30	103	1	0	0	0	88.2	0	7.04997
0	10.6	51.2	1	0	1	149	106.667	36.7648	3	9.5	80.328	0	146	191	43	119	0	1	0	0	80.5	0	6.00684
1	23.8	49.4	1	0	0	133	72.667	28.0603	5	8.9	73.771	1	412	164	24	.	1	0	0	1	99.7	1	6.05339
0	20	57	1	0	1	118	71.667	33.024	5	8.1	65.028	1	121	236	43	169	0	1	0	0	70.2	0	7.07187
0	14.9	50	1	0	0	117	73.333	27.8277	5	7.7	60.656	1	145	175	22	124	0	1	0	0	101.3	0	6.03149
1	40.9	56.3	1	1	1	136.667	86.333	28.5306	22	9.7	82.514	1	442	334	33	.	0	0	0	2	60.9	0	7.04175
1	9	51.3	1	0	0	143	83.667	29.297	30	10.5	91.257	1	121	145	35	86	1	0	0	1	98.3	0	7.0527
0	4.1	58.4	1	1	1	144	88.333	33.2575	15	8.6	70.492	1	50	136	57	70	0	1	0	0	76.6	0	7.04997
1	11.5	63.6	2	0	1	119.667	58.667	33.6019	4	10.9	95.629	1	83	152	61	75	0	1	0	0	78.5	0	7.0527
1	5	56	1	0	1	142.333	70.333	25.2758	18	7.8	61.749	1	107	166	35	110	0	1	0	0	97.1	0	6.94593
1	19.1	51.7	1	0	1	133.333	81.667	26.2782	18	12.2	109.836	1	179	156	33	87	1	0	0	1	86.3	0	6.98152
1	4.8	45	2	0	1	157.667	90.667	33.1578	7	12.3	110.929	1	75	216	49	152	0	1	0	0	78.8	0	6.0178
0	11.4	58.8	1	0	1	116.333	61	32.5258	14	12.1	108.744	1	97	184	43	122	0	1	0	1	84.8	0	6.02601
1	6.2	61.2	1	1	1	161.333	90.667	32.6654	3	11.8	105.465	0	112	173	38	112	0	1	0	1	83.4	0	6.0178
0	11.1	54.7	1	1	1	126.333	75.667	26.063	19	9.7	82.514	0	104	175	60	94	0	1	0	1	98	0	3.99726
1	18.3	55.5	1	0	1	128	90.667	34.4801	5	11.6	103.279	0	250	167	24	93	1	0	0	0	84.1	0	5.99863
0	13.1	52.4	1	1	1	133.333	75.667	23.7313	16	12.4	112.022	1	188	169	38	93	1	0	0	0	85.9	0	6.03149
0	10.4	57.9	1	0	1	129	73	28.4353	0	10.9	95.629	1	214	182	32	107	1	0	0	1	73.7	0	6.00684
1	15.1	42	1	0	0	122.333	71	25.6558	1	8.7	71.585	0	146	220	51	141	0	1	0	0	78	0	6.0178
0	22.3	44.2	1	0	1	122.667	70	38.2498	2	10.7	93.443	0	190	185	25	122	1	0	0	1	103.4	0	3.03628
1	8.4	50.3	2	0	1	133.667	71.333	33.1534	5	9	74.864	1	142	172	42	102	1	0	0	0	100.8	0	6.15195
0	20.1	58.6	1	0	1	160.333	90.667	38.7754	4	9	74.864	1	239	178	30	100	1	0	0	0	73.3	0	6.01506
0	0.7	51.2	1	0	1	174.667	90	37.9094	17	9.2	77.049	1	78	154	32	106	0	1	0	1	73.1	0	6.03696
0	3.1	67.3	1	0	1	131.333	72	26.4938	5	8.2	66.12	0	58	127	33	82	0	1	0	0	79.9	0	6.06982
1	17.7	68.4	2	0	0	144.333	70.333	32.4025	18	8.1	65.028	0	139	210	50	132	0	1	0	0	87.6	0	6.01506
0	6.6	70.2	1	0	0	128.667	65	24.6115	5	8.5	69.399	0	59	146	50	84	0	1	0	0	78.3	0	6.01232
0	9.5	53.5	1	0	1	155	85	31.5603	11	9.4	79.235	0	114	130	33	74	0	1	0	0	71.9	0	6.03696
1	8.1	62.4	1	0	0	152.667	92	24.2401	1	7.5	58.47	0	100	232	53	159	0	1	0	0	105.4	0	4.92813
0	3.7	51.1	1	0	1	143.667	85.333	28.083	7	9.3	78.142	0	85	159	45	97	0	1	0	1	89.5	0	5.99863
0	24.4	50	1	0	1	125.667	85.667	30.9795	3	9.4	79.235	1	345	199	32	98	0	0	1	0	87.4	0	6.04791
1	9.6	54.6	1	0	1	132.333	74	35.0876	14	9.7	82.514	1	101	205	36	149	1	0	0	0	75.4	0	6.03696
0	22.9	56.7	1	0	0	120.333	83	30.3022	15	10.6	92.35	1	338	209	29	112	1	0	0	0	74.3	0	5.99863
0	37.4	55.1	1	0	0	107	55.667	33.3932	20	11	96.722	1	392	180	30	72	1	0	0	2	51.6	1	4.00274
0	17.9	54.9	1	0	1	133	76.667	27.0889	20	11.2	98.907	1	256	189	31	107	1	0	0	1	95.9	0	5.95483
1	5.8	65.3	1	0	1	160.667	80	32.8808	16	8	63.935	0	119	197	33	140	0	1	0	0	90.9	0	6.0178
0	7.3	45.3	2	0	0	113.667	76.333	23.2007	10	13.3	121.858	0	88	190	78	94	0	1	0	0	89.3	0	6.05339
0	2.1	66.3	1	0	1	163	83.333	30.5957	30	8.4	68.306	0	48	136	52	74	0	1	0	1	72.4	0	6.0178
1	6.2	39.8	1	0	1	169	103.333	33.024	8	13.3	121.858	0	135	198	22	149	0	1	0	2	87.3	1	5.013
0	6.6	61.1	1	0	1	146.333	85.667	21.7274	8	8.7	71.585	0	115	162	38	101	0	1	0	0	93.7	0	6.01232
0	13.8	54.3	1	0	1	149.667	81.667	38.8768	2	11.6	103.279	1	169	241	41	166	1	0	0	1	84.8	0	4.99384
0	23.4	47.5	1	0	1	114	81.333	26.1375	10	8.1	65.028	0	147	191	57	105	0	1	0	0	91.8	0	5.97399
0	8	69.2	1	0	1	151	92	28.217	5	8.4	68.306	1	146	135	34	72	1	0	0	0	86.7	0	6.02875
1	17.7	60	1	0	1	134.333	77.667	28.6171	15	10	85.793	1	271	187	34	99	1	0	0	0	49.9	0	5.01848
1	8.6	62.2	1	0	1	168.667	101	38.1664	17	8.1	65.028	0	68	220	43	163	0	1	0	1	105.6	0	5.99042
0	16	58.3	1	0	1	136	81	29.9414	10	8.9	73.771	1	209	170	36	92	1	0	0	0	73.5	0	5.90281
0	3.8	55.8	2	1	0	136.667	65.333	36.0551	19	8	63.935	1	131	170	39	105	0	1	0	1	83	0	5.07324
1	15.2	58.4	1	1	1	134	96	28.1481	1	8.1	65.028	0	291	208	30	120	1	0	0	0	82.4	0	5.03491
1	6.6	53.7	1	0	1	167	93.667	36.6424	4	8.8	72.678	1	168	159	29	96	1	0	0	2	68.3	0	5.00205
1	12.2	63.3	1	0	1	148.667	91.333	39.3073	13	8.7	71.585	1	102	196	49	127	0	1	0	1	92.2	0	4.99932
1	10.2	75.7	1	0	1	134	71	30.5039	10	8.9	73.771	1	170	167	34	100	1	0	0	1	82.8	0	2.0616
1	3.9	69.9	1	0	1	132	64.667	31.7384	22	9	74.864	1	94	154	45	90	0	1	0	1	58.6	0	4.99932
0	3.3	62.3	1	0	1	168.333	89.667	35.6539	12	11.2	98.907	1	56	147	44	92	0	1	0	1	74.5	0	4.00548
1	19.5	71.4	1	0	1	127.333	66	25.8503	14	7.6	59.563	1	210	166	28	96	1	0	0	0	85.4	0	5.0924
1	12.2	60.2	1	1	1	141.333	82	35.3177	15	10	85.793	1	211	161	26	93	0	1	0	1	84	0	4.11773
0	14.5	48.1	1	1	0	113	77.667	26.063	7	8.9	73.771	1	184	189	31	121	0	0	0	0	88.5	0	2.42026
1	14.2	49.8	1	0	1	125	79.333	32.1513	7	8.7	71.585	1	304	133	22	50	1	0	0	1	78	0	5.13895
0	10.5	56.1	1	0	1	134.333	83	52.0873	10	10.2	87.978	0	130	164	33	105	1	0	0	0	67.1	0	5.05681
0	7.9	53.1	1	1	1	149.667	97.667	29.7339	5	11.5	102.186	0	153	168	32	106	0	1	0	0	99.1	0	5.04586
0	15.2	52.6	1	1	0	116.667	70	28.9137	10	9.7	82.514	1	84	150	34	99	1	0	0	0	76.5	0	5.01848
1	2.9	61.4	1	0	1	127	77	30.8767	7	8.9	73.771	0	74	146	39	92	0	1	0	0	83.3	0	5.02943
0	14.3	48.2	1	0	1	137	84.333	31.4511	6	10.5	91.257	1	165	143	32	78	1	0	0	1	88.5	0	5.01848
1	18.2	60.5	1	0	1	120.333	74.333	29.4711	26	8.8	72.678	0	392	164	22	64	0	0	0	1	65.1	0	4.01369
1	15.2	55.8	1	1	1	122.333	81.667	27.2026	10	11.5	102.186	0	178	202	32	134	0	1	0	0	97.2	0	4.99384
1	6.4	62.7	1	0	1	162	104	34.0542	13	8.5	69.399	0	74	155	43	97	0	1	0	0	82.5	0	5.0705
1	8.1	55.6	1	0	1	187	89	34.1798	15	10.6	92.35	1	75	129	32	82	0	1	0	2	86.8	1	2.987
1	8.4	53.3	1	1	1	110.667	77.333	25.546	6	12.9	117.487	1	116	190	24	143	1	0	0	0	101.8	0	5.06229
0	0.6	68.8	1	1	0	174.667	72	23.7737	8	9.6	81.421	0	44	70	33	28	1	0	0	1	76.6	0	1.01574
1	3.3	66.5	1	0	1	131.333	80	30.4069	17	12	107.651	1	60	140	42	86	0	1	0	1	80.4	1	2.00411
1	8.5	54.6	1	0	1	124	76.667	33.7972	9	8.3	67.213	0	100	152	47	85	0	1	0	0	98	0	5.02943
1	23.7	53.9	1	0	1	163.333	100.667	32.7437	3	7.5	58.47	1	278	193	35	102	1	0	0	1	85	0	3.08282
0	8.8	55.6	1	0	1	161	93	36.5782	1	7.5	58.47	1	121	85	27	34	1	0	0	1	74.9	0	5.12799
1	9.8	64	1	0	1	148.333	83.333	31.6882	8	8	63.935	1	109	155	44	89	1	0	0	0	63.5	0	5.02122
0	20.8	62.4	1	0	1	133	68.667	26.7119	20	9.7	82.514	1	285	203	40	106	1	0	0	0	64.2	0	5.013
0	7.8	50.7	1	0	1	154.667	86.667	38.8728	12	9	74.864	1	208	222	32	148	0	1	0	0	89.8	0	5.01027
0	25.9	56.7	1	0	1	134.333	84	27.2026	20	11.9	106.558	1	422	297	37	.	1	0	0	2	74.3	0	5.00205
0	6.2	52.9	1	0	0	133	77.667	22.6755	15	11.7	104.372	1	57	228	68	149	1	0	0	1	68.7	0	4.99932
0	6.7	53.8	1	0	1	127.667	85.667	28.8661	4	7.7	60.656	1	122	142	38	75	0	1	0	0	79.1	0	5.06776
1	9.8	69.4	1	0	1	151.667	91	26.0137	20	10.2	87.978	1	112	203	44	137	0	1	0	1	70.9	1	2.99795
1	8.5	55.3	1	0	1	135.667	64.667	37.8382	5	8.9	73.771	0	140	171	35	108	0	1	0	0	97.6	0	5.05407
1	22.3	49.3	1	1	1	134.333	85	25.8476	7	9.1	75.957	1	243	168	35	84	1	0	0	0	99.7	0	1.02943
0	3.1	69.5	1	0	1	157.667	87.667	26.4247	3	9.5	80.328	1	66	146	35	98	0	1	0	0	78.7	0	5.01848
0	2.9	60.5	1	0	1	126	74.667	27.149	3	9.1	75.957	1	70	151	27	110	1	0	0	0	72.3	0	5.03765
1	6.8	52.9	1	0	1	130	74	32.7437	1	8.5	69.399	1	102	145	39	86	1	0	0	0	76.3	0	5.013
1	8.1	73.6	1	0	1	136.333	84	30.0695	18	10.2	87.978	1	85	196	64	115	0	1	0	0	52.5	0	5.03491
1	17.5	67.4	1	0	1	117.333	62.667	31.4282	15	11.5	102.186	1	177	171	26	110	1	0	0	1	51.5	0	6.92402
0	23.7	47.8	1	0	1	142	86.667	35.8761	8	8.6	70.492	0	311	210	31	117	1	0	0	0	100.8	0	6.01506
0	32.5	56.8	1	1	1	135	89.667	28.4585	17	10	85.793	1	229	268	34	188	1	0	0	1	66.8	0	3.99726
1	15.1	49.8	1	0	0	111.333	80	37.4829	5	10.8	94.536	0	449	291	37	.	0	0	1	0	78	0	7.03354
1	12.9	54.2	1	0	1	157.333	96.667	31.4511	7	7.9	62.842	0	110	222	35	165	1	0	0	0	75.6	0	5.93292
0	15.8	55.9	1	0	0	132.667	74.667	28.4585	15	8.3	67.213	1	103	231	53	157	0	0	1	0	95.2	0	6.81999
1	13.6	76.8	2	1	1	146.667	57.333	21.3065	10	8.2	66.12	1	97	206	60	127	1	0	0	1	83.7	0	6.98426
1	19.5	61.7	1	0	1	143.333	86	35.9031	25	10.1	86.886	1	207	192	32	119	1	0	0	1	53.6	0	6.99521
0	5.5	70.1	1	0	1	126.667	66.667	32.8873	27	8.3	67.213	0	80	177	34	128	0	1	0	0	70.5	0	6.97331
1	24.3	50.9	1	0	1	160.667	91.333	35.459	20	11.3	100	1	339	246	26	152	0	0	1	1	53.2	0	3.08556
0	5.1	43	1	0	0	129.667	70.667	26.5683	6	10.5	91.257	1	77	189	52	122	1	0	0	0	109.4	0	7.0089
0	34.1	55	1	0	1	113	72	28.9161	8	8.9	73.771	0	236	270	32	191	0	1	0	0	78.4	0	6.95688
1	9.9	66.5	1	0	1	158.667	76.333	38.6549	14	11.9	106.558	0	86	181	29	135	0	1	0	2	72.3	0	7.05544
1	6.3	51.9	1	1	1	148.333	92.667	20.3927	4	10.4	90.164	0	79	262	55	191	0	1	0	1	119.1	0	5.61807
1	19	68	1	0	0	147.333	65	38.2009	10	9.3	78.142	0	251	145	15	80	1	0	0	2	91.8	1	2.02053
0	12	48.4	1	0	0	123.667	76.333	37.5026	8	8.2	66.12	0	122	229	59	145	1	0	0	0	105.3	0	0.9911
1	7.6	55.7	1	1	0	124	70.667	29.5943	8	9.2	77.049	0	220	159	32	83	1	0	0	0	105.7	0	3.89049
0	13.7	55.7	1	0	0	147.333	90.333	28.914	13	8.5	69.399	0	170	177	34	109	1	0	0	1	83.9	0	6.88022
0	11.7	45.1	1	1	0	123.667	75.333	32.1715	2	9.3	78.142	0	176	155	24	96	1	0	0	0	107.8	0	4.92539
0	19.3	48.1	1	0	1	177	110	37.1941	3	10.1	86.886	1	144	185	26	130	0	1	0	1	102.6	0	6.99521
1	22.5	63.5	1	0	1	132	52.667	35.3287	22	9.8	83.607	0	323	203	39	99	1	0	0	2	90.3	0	4.96646
1	11.6	53.9	1	1	0	124	65.667	26.4247	12	11.5	102.186	0	116	191	37	131	1	0	0	1	101.3	1	3.04997
1	22.8	68	1	0	1	117	48	25.567	7	8.4	68.306	1	406	233	29	.	1	0	0	1	56.1	0	6.94593
0	12.6	41.4	1	0	1	133	86.333	34.467	3	10.1	86.886	1	208	163	23	99	0	0	1	0	110.6	0	3.99179
1	23.6	71.3	1	1	0	128.667	66.667	25.7192	5	8.3	67.213	1	234	114	17	50	1	0	0	0	60.3	0	2.03149
0	19	67.9	1	0	1	122	70.667	37.272	15	12	107.651	1	301	188	28	100	1	0	0	1	68.7	0	2.00958
0	14.3	57.7	1	0	1	142	76	26.7845	5	9.7	82.514	1	230	210	33	131	0	0	1	0	94	0	4.88159
1	16.2	56	1	1	1	118.333	56.667	34.2415	10	7.6	59.563	1	204	205	32	132	1	0	0	0	99.9	0	6.07529
0	10.8	70.4	1	0	0	116.667	66	31.5948	16	9.8	83.607	1	90	151	55	78	1	0	0	0	75.7	0	5.96578
0	11.3	53	1	0	1	160.333	85.333	27.0889	20	7.9	62.842	1	182	137	38	63	1	0	0	1	97.2	0	5.88638
0	8.5	55.8	1	0	1	121.333	78.333	24.1626	11	10.8	94.536	0	122	241	58	159	1	0	0	0	100	0	4.98289
0	4.7	51.8	1	0	1	130	74.667	32.443	20	14	129.509	0	44	184	81	94	0	1	0	2	100	0	4.50376
0	9.4	73.2	1	0	1	117	67.333	34.0542	10	7.3	56.284	1	111	177	37	118	1	0	0	0	84.3	0	6.42026
1	10.9	56.7	1	0	1	129	83.333	36.7648	20	9.4	79.235	1	89	182	46	118	0	1	0	0	70.3	0	5.95209
1	8.9	56	1	0	1	134	73.333	26.4927	10	9.5	80.328	0	135	103	33	43	1	0	0	0	95.1	0	5.99863
1	9.4	59.3	1	0	1	114	67.667	25.563	6	9	74.864	0	145	221	34	159	1	0	0	1	65.7	0	5.97947
1	13.6	60	1	0	1	178	96.667	33.3902	10	9.8	83.607	1	154	138	27	80	1	0	0	1	72.6	1	1.24846
1	8.8	59.1	1	0	1	138	71.333	25.563	1	10.7	93.443	0	167	192	25	134	1	0	0	0	97.7	0	5.95756
1	10.7	53.3	1	0	1	128.667	68	25.7192	1	11.4	101.093	0	208	151	35	74	0	0	0	0	85.4	0	6.01506
1	5.5	54.4	1	0	0	126.667	80.667	32.3073	3	11.1	97.815	0	45	173	64	100	0	1	0	0	111.5	0	5.93292
1	18	79.9	1	0	1	151	61.333	19.3625	25	7.6	59.563	1	267	188	27	108	1	0	0	1	47.1	0	3.88227
1	2.2	41.5	1	1	1	142.333	93.667	27.5004	11	13.4	122.951	1	94	189	60	110	0	1	0	0	95.8	0	3.89596
0	15.9	47.6	1	0	0	118.667	77.333	23.0189	2	8	63.935	1	236	172	40	85	0	1	0	0	103	0	5.89733
1	13.2	51.7	1	0	1	132.667	90	32.9557	7	11.3	100	1	193	180	31	110	0	0	1	1	86.3	0	6.07529
0	11.3	52.7	1	0	1	128	65.667	34.3333	8	8	63.935	1	118	167	40	103	1	0	0	0	85.7	0	5.9822
1	8.7	55.1	1	1	1	154.667	84.667	23.6489	11	7.7	60.656	1	202	164	29	95	0	1	0	2	111	0	3.90418
1	4.5	60.9	1	0	0	122	59	29.5632	25	8.7	71.585	1	112	181	38	121	1	0	0	1	101.9	0	5.09514
1	5.7	55.7	1	0	1	144	66.333	26.8062	7	8.5	69.399	0	140	127	32	67	1	0	0	1	95.3	0	4.04928
1	6.8	56	1	0	0	135.667	80.667	32.8719	4	8.3	67.213	1	159	151	25	94	1	0	0	0	99.9	0	4.88159
0	15.5	68.5	1	0	1	147.667	82	30.6359	24	8.1	65.028	1	188	206	47	121	0	1	0	0	59.2	0	5.80698
0	18.6	50.2	1	0	1	138.667	75.333	29.5842	6	13.5	124.044	1	267	159	32	74	0	0	1	1	70	0	4.92813
1	8.1	60.7	1	0	1	127.667	63.333	38.5519	13	7.8	61.749	1	85	146	43	86	1	0	0	1	81	0	1.01848
0	14.6	59.9	1	0	1	107.667	70.667	28.9137	8	10.1	86.886	1	293	129	32	38	1	0	0	0	72.6	0	5.1718
1	20.65	52.9	1	0	1	135.333	88	32.443	5	10.1	86.886	1	322	200	32	104	0	1	0	0	99.2	0	5.08419
0	5.8	47	1	0	0	144.667	80.667	38.809	10	9.7	82.514	0	85	196	49	130	0	1	0	0	117.5	0	5.00205
0	2.45	69.1	1	0	1	130.667	55.333	27.9191	12	8.1	65.028	1	64	143	42	88	1	0	0	1	55.6	0	4.88433
0	5.8	45.9	1	0	0	122.333	80.667	27.4918	6	12.1	108.744	0	84	142	39	86	0	0	1	0	102.1	0	5.07871
0	10.35	61.2	1	0	1	133.667	63.333	34.6106	9	8.3	67.213	1	143	114	48	37	1	0	0	1	64.8	0	5.00479
0	0.45	57.3	1	0	1	117.667	61	37.1494	20	9.2	77.049	0	80	164	43	105	0	1	0	0	96.2	0	4.97741
1	14.85	67.1	1	0	0	138.667	71.333	35.6112	10	8.1	65.028	1	173	166	45	86	1	0	0	0	77.5	0	3.90965
1	10.45	56.2	1	0	1	105.667	61.333	33.6731	10	13.8	127.323	1	184	135	25	73	0	1	0	0	86.4	0	4.9911
0	11.8	69.7	1	0	1	142.667	72	29.6471	10	12.3	110.929	1	173	206	50	121	0	0	1	1	86.4	0	1.89459
0	10.65	59.1	1	0	0	143.333	79.333	29.5795	12	7.6	59.563	0	177	167	36	96	1	0	0	0	73	0	5.00205
0	9	56.6	1	0	1	132	80	28.2349	6	9.2	77.049	1	136	172	34	111	0	1	0	0	96.7	0	4.93908
0	14.65	62.5	1	0	1	135.333	80.667	34.174	10	7.9	62.842	1	176	165	27	103	1	0	0	1	58.3	0	4.98563
0	24.45	69.5	1	1	1	154.667	81	31.9564	11	8.7	71.585	0	359	222	28	122	1	0	0	1	61.1	0	3.09103
1	9.75	61.5	1	1	1	133	78	32.2205	8	8.9	73.771	1	117	209	35	151	0	1	0	2	62.2	1	3.0308
1	36.7	67.7	1	1	1	152	74.667	32.4153	2	8.8	72.678	1	353	275	33	171	1	0	0	1	68.8	0	3.01164
0	8.3	57	1	1	0	130.667	74	34.5712	10	11	96.722	0	138	188	31	129	0	0	1	1	94.5	0	4.90349
1	23.2	53.2	1	1	1	131	73.667	26.8555	8	8.2	66.12	1	318	199	29	107	0	0	1	0	107.6	0	5.00205
0	2.9	53.9	1	0	0	124.333	75	38.5519	5	8.3	67.213	0	125	186	46	115	0	1	0	0	117.5	0	4.99932
1	2.5	54.9	1	0	1	136.667	66.333	31.6509	8	9.8	83.607	1	78	151	41	94	0	1	0	0	78.5	0	4.88433
0	9.05	71.5	1	0	1	150.667	62.333	28.259	8	8.7	71.585	0	134	151	28	96	1	0	0	0	85.3	0	5.013
1	13.55	83.2	1	0	0	123.333	71.667	33.0766	9	7.8	61.749	0	217	184	47	94	1	0	0	0	82.5	0	4.98563
0	18.9	49.2	1	0	1	151	92.667	30.8416	10	12.1	108.744	1	139	168	48	92	1	0	0	1	87.9	0	5.00205
1	14.6	58.4	1	0	1	151.667	73	30.8506	5	7.5	58.47	1	250	172	32	90	1	0	0	2	60	0	5.04312
1	7.7	49.4	1	0	1	121.333	70	27.692	2	8.2	66.12	0	90	222	40	164	0	1	0	0	81.6	0	5.04038
1	8.75	56.2	2	0	1	154.333	89.667	29.2904	10	8.8	72.678	1	161	193	51	110	0	1	0	0	112.1	0	4.98563
1	13.8	44.4	1	0	0	110.333	70.333	23.893	1	8.3	67.213	0	121	242	56	162	0	1	0	0	119.6	0	2.09446
1	14.5	67.6	1	1	0	115.667	57.333	24.2983	15	11.2	98.907	1	259	128	24	52	1	0	0	0	68.8	1	0.99384
0	11.3	63.1	1	0	0	136	83.667	29.4133	7	8.6	70.492	1	161	186	28	126	1	0	0	0	90.5	0	4.88433
1	6.05	50.5	1	0	1	114.333	79.333	33.6019	5	8.6	70.492	0	92	170	32	119	0	1	0	0	89.9	0	1.99863
0	5.9	56.1	1	0	1	154.667	94.667	32.4564	5	7.8	61.749	1	60	167	59	96	0	0	0	0	51.3	0	5.02396
0	11	56.8	1	0	0	113	75.333	33.9362	4	10.5	91.257	0	160	125	31	62	0	1	0	1	115.1	0	4.99384
0	12.1	69.4	1	0	1	156.333	69.667	27.2864	20	7.5	58.47	1	145	184	40	115	1	0	0	1	61.2	0	3.91239
0	12.2	60.3	1	0	1	116	70.667	33.0271	20	11	96.722	1	210	171	30	99	0	1	0	0	68.6	0	5.01848
1	17.95	63.7	1	0	0	127.333	71.667	24.9113	23	8	63.935	1	150	167	39	98	1	0	0	0	70.7	0	4.90349
0	29.9	50.5	1	0	1	130	89	34.8439	10	8.8	72.678	0	148	170	29	112	1	0	0	0	77.6	0	5.05681
1	20	75.6	1	0	1	120.667	48	26.9992	10	7.7	60.656	1	237	158	27	84	1	0	0	2	58.6	1	1.76318
0	7.8	69.9	1	0	1	125.667	49.667	33.3181	10	8	63.935	0	114	147	28	96	1	0	0	1	67.7	0	1.02943
1	16.9	50.6	1	0	1	145.667	75	30.5957	20	9.5	80.328	1	249	206	38	118	1	0	0	1	63.4	0	7.32375
0	0.2	66.7	1	0	0	138.667	73.333	27.149	5	8.4	68.306	1	146	140	22	89	1	0	0	1	92.6	0	7.22793
0	20.2	71.9	1	0	0	124	60.667	24.845	8	9.3	78.142	0	282	223	24	143	1	0	0	1	60.1	0	7.33744
1	33.2	55.9	1	0	1	116.667	75.333	32.8503	6	9.2	77.049	1	271	170	31	85	1	0	0	0	95.2	0	7.05544
1	20.1	53.7	1	0	1	127.667	70	31.3571	6	8.6	70.492	1	177	225	39	150	1	0	0	1	96.7	0	7.06366
0	10.9	55.1	1	0	0	93.333	61.333	27.9352	11	10.1	86.886	0	113	186	55	109	1	0	0	0	95.7	0	7.06639
1	8.8	76.6	1	0	0	123	67.667	25.0897	20	10	85.793	0	161	178	29	117	1	0	0	0	82.3	0	7.06366
0	20.9	67.2	1	0	1	118.667	56.667	31.5948	9	7.8	61.749	1	342	171	24	79	1	0	0	0	87.9	0	7.15948
0	0	54.4	1	0	1	135.333	70	33.0309	7	8.1	65.028	0	60	157	29	116	1	0	0	1	84.7	0	7.07187
1	2.8	72.9	1	0	0	124	53.333	30.2094	16	8.3	67.213	0	55	126	38	77	1	0	0	1	84.5	0	6.73238
0	23.9	71.5	1	0	1	140	60.667	28.822	11	8.8	72.678	1	276	182	42	85	1	0	0	1	85.3	0	7.07187
0	21.8	70.3	1	0	1	142.667	97.333	32.2205	7	11.5	102.186	1	317	137	22	52	1	0	0	1	86.1	0	7.03901
1	14.8	68.7	1	0	0	133.333	66	31.6286	3	9.3	78.142	1	177	147	36	76	1	0	0	0	76.6	0	6.78439
1	18.6	52.2	1	0	0	152	86.667	34.8989	8	9.2	77.049	1	364	187	22	92	1	0	0	1	102.6	0	6.74606
0	2.3	65.6	1	0	1	118.667	58.667	25.7931	15	8.1	65.028	1	94	135	32	84	1	0	0	1	78.3	0	6.78713
0	19.4	68	1	0	0	128	62	29.297	7	9.6	81.421	0	306	203	26	116	1	0	0	1	77	1	6.53525
0	7.5	50.8	1	0	1	124.667	88	27.3153	25	11.7	104.372	1	78	240	48	176	0	1	0	0	100.7	0	6.55715
0	23	68.7	1	0	1	132.667	61.333	23.1013	20	8.4	68.306	1	291	177	29	90	0	0	1	2	61.5	1	5.03217
1	13.9	73.4	1	0	0	112.667	63.667	26.5683	11	7.9	62.842	1	170	150	49	67	1	0	0	0	54	0	1.33881
1	9.1	67.2	1	0	1	134.667	52.667	28.1481	30	10.7	93.443	0	233	139	21	71	0	0	1	0	47.4	0	3.75907
0	0	53.1	1	1	0	137	63.333	25.8476	4	9.3	78.142	0	75	219	28	176	0	1	0	0	112.5	0	6.58179
1	8.4	53.6	1	0	0	113.333	63.333	30.4318	18	7.9	62.842	0	70	84	48	22	1	0	0	0	101.6	0	6.51335
1	15.1	63.8	1	0	0	154.667	84	22.8742	7	10.5	91.257	0	208	205	30	133	1	0	0	0	94.5	0	6.54894
0	15.8	53.4	1	0	0	123.333	58.667	28.3786	18	10.8	94.536	1	170	199	41	124	0	0	0	0	96.9	0	6.53251
0	6.9	58.4	1	0	1	113.333	50.667	26.942	10	8.9	73.771	1	100	164	44	100	1	0	0	0	73.4	0	6.60096
0	20.2	75.6	1	0	1	177.333	82.667	23.8277	18	9	74.864	0	217	284	40	201	1	0	0	1	53.2	0	4.24093
0	12.5	55.4	1	0	1	122.667	72	36.4776	15	9.6	81.421	1	133	237	43	167	1	0	0	2	61.3	1	2.79535
1	16.4	54.8	1	0	0	143.333	80.667	33.4117	7	7.5	58.47	1	225	204	22	137	1	0	0	1	100.7	0	6.5243
0	14	69.3	1	0	0	134	64	33.7489	10	11.3	100	1	200	159	31	88	1	0	0	2	55.6	1	1.55784
1	11.3	70	1	0	1	127.333	65.333	28.7225	10	9.1	75.957	1	182	142	35	71	1	0	0	1	75.9	1	2.05065
1	12.6	62.2	1	0	1	164.667	83.333	36.7648	15	11.8	105.465	1	125	172	41	106	0	1	0	0	117.1	0	6.26968
1	16.3	63	1	0	1	168.667	85.333	37.5896	20	9.8	83.607	1	253	247	33	163	0	0	0	1	71.1	0	6.30801
0	10.9	71.3	1	0	1	174.667	81.333	28.0037	20	9.1	75.957	1	111	194	50	122	0	1	0	2	58	0	5.02396
1	16.1	72.5	1	0	1	136.667	68	32.6451	16	9.5	80.328	1	257	171	23	97	1	0	0	1	66.5	0	6.30527
0	11.5	58.3	1	1	0	88.333	50.333	26.2153	5	8	63.935	0	149	232	25	177	0	1	0	0	85.1	0	6.28337
1	7.3	64.2	1	0	0	127.333	72.667	26.9629	10	10.8	94.536	1	91	156	46	92	0	0	0	1	89.8	1	1.77139
0	8	60.1	1	0	1	145.667	76.333	31.9564	15	8	63.935	1	149	190	28	132	0	1	0	1	75.7	0	1.05133
0	20.2	67.2	1	0	1	178.667	79.333	37.1324	8	9.5	80.328	1	329	201	23	112	1	0	0	2	69	0	4.11499
1	10.8	68.9	1	0	0	122	68	37.272	15	8	63.935	1	171	185	34	117	1	0	0	1	91.2	0	5.79603
1	23.6	70.4	1	0	1	143.333	58	34.8615	7	9.7	82.514	1	339	161	28	65	1	0	0	.	60.7	0	5.07871
1	12.6	65.5	1	1	1	120.667	73.333	30.1523	3	8.4	68.306	1	200	159	41	78	1	0	0	1	89	0	6.05065
0	9.2	73	1	0	1	121.333	75.333	30.2094	7	10.1	86.886	1	95	183	41	123	0	1	0	.	97.9	1	4.04654
0	6.2	72.9	1	0	1	119.667	48.333	32.7145	7	8.7	71.585	0	100	176	43	113	1	0	0	1	59.7	0	5.53593
0	21.7	59.8	1	1	0	132	83.333	26.1494	4	10	85.793	0	376	191	26	90	0	1	0	1	107.4	0	5.81793
1	12.2	58.7	1	0	1	120	80.667	28.8963	7	11	96.722	1	191	232	34	160	1	0	0	1	73.2	0	6.05065
1	30.3	69.8	1	0	0	132.667	65.333	30.2549	0	9.6	81.421	1	366	181	25	83	1	0	0	0	95.7	1	4.03833
1	14.3	48	1	0	1	122	62	36.6557	14	11	96.722	1	226	165	28	92	1	0	0	1	105.6	1	3.25804
0	9.9	61.8	1	0	0	132.667	68.667	28.1755	6	8.3	67.213	1	127	172	53	94	1	0	0	0	71.7	0	6.0616
0	11.2	50.8	1	0	1	112.667	75.333	32.5675	30	8.1	65.028	1	149	187	39	118	1	0	0	0	109.4	0	6.0616
1	4.9	54.2	1	0	0	155.667	83.333	29.3209	5	8.7	71.585	1	58	165	29	124	0	1	0	0	111.7	0	6.11088
1	9.1	63.5	1	0	0	117.333	72.667	35.7689	12	8.3	67.213	1	173	161	32	94	1	0	0	0	63.7	0	5.80151
0	5.6	53.8	1	0	1	135.333	61.333	32.6063	20	11.5	102.186	1	74	152	39	99	1	0	0	2	52.1	0	5.82615
0	19.5	54.7	1	0	1	118.667	70	30.7252	20	13.6	125.137	1	260	214	38	124	1	0	0	2	75.3	1	2.51061
1	11.4	60.1	1	0	1	131.333	81.333	38.2801	2	11.6	103.279	1	137	151	47	77	1	0	0	1	102.5	0	5.53593
0	8.8	69	1	0	1	166.667	92.667	33.2562	10	10.9	95.629	0	100	184	47	117	0	1	0	0	79	0	5.51677
1	8.5	71.6	1	0	1	129	67	31.3075	20	8.8	72.678	1	140	191	35	128	1	0	0	0	89.5	0	5.78508
0	6.7	71.2	1	0	0	115.333	61.333	22.3601	2	8.8	72.678	1	63	145	48	85	0	1	0	0	87.3	0	5.32786
0	28.3	66.2	1	0	0	141.333	82.667	33.4806	10	9.6	81.421	0	435	185	24	.	1	0	0	0	56.8	1	2.78166
1	7.7	56.6	1	1	0	119.667	60	32.7768	8	8.1	65.028	1	104	203	44	138	1	0	0	2	99.4	0	5.80698
1	8.3	69.1	1	0	1	142.667	65.333	34.8978	15	8.4	68.306	1	151	165	35	100	1	0	0	0	91.1	0	5.04038
1	10.9	75.1	1	0	1	164	65.333	27.7874	17	8.5	69.399	1	137	154	37	90	0	1	0	2	61.8	0	1.49213
1	5.5	59.1	1	0	0	119.333	60.667	26.244	4	8.7	71.585	1	85	152	39	96	1	0	0	0	82	0	5.61533
1	14.1	59.6	1	0	0	138.667	82	30.813	15	11.8	105.465	0	169	210	39	137	1	0	0	1	102.9	0	5.56057
0	34.5	69.8	1	0	0	118	66.667	37.4374	10	10.4	90.164	1	349	228	38	120	1	0	0	0	61	0	5.52225
0	27.3	46.4	1	0	1	120	78.667	34.5865	5	11.8	105.465	0	327	225	25	135	0	0	1	1	89.6	0	5.6345
0	13	72.5	1	0	1	134	64.667	31.5018	11	12.5	113.115	1	108	130	29	79	1	0	0	0	74.6	0	5.28679
0	3	43.7	1	0	0	107.333	58	27.5004	3	8.9	73.771	1	135	129	38	64	1	0	0	0	103.7	0	5.52225
0	6.1	68.6	1	0	1	122.667	68	28.8661	13	8.6	70.492	1	88	182	40	124	0	1	0	0	88.9	0	5.55236
0	19.6	67	1	0	1	110.333	56.667	28.7555	2	9.5	80.328	1	285	167	35	75	1	0	0	0	92.4	0	5.52225
0	0.3	56.5	1	0	0	124	71	29.7339	16	9.7	82.514	0	49	117	40	67	1	0	0	1	105.1	0	4.79398
1	13.2	69.3	1	1	0	141.333	53.333	28.3063	23	9.1	75.957	1	193	262	50	173	1	0	0	1	86.7	0	5.28953
1	13.6	51.6	1	0	1	122	77.333	27.8319	11	8.9	73.771	0	191	202	33	131	0	0	0	0	69.3	0	5.02122
1	6.3	58.5	1	0	0	143.333	73.333	28.7225	12	9.6	81.421	0	79	203	52	135	0	1	0	1	95.4	1	2.77892
1	7.1	68.2	1	0	1	128	64.667	29.0494	15	9.2	77.049	0	138	156	38	90	1	0	0	0	91.7	0	5.27036
1	18.1	53.4	1	0	1	132	76.667	38.2801	18	9.4	79.235	1	185	210	37	136	0	1	0	1	98.9	1	4.80767
1	8	70.4	1	0	1	130.667	72	30.1586	5	8.6	70.492	1	.	.	.	.	1	0	0	.	75.7	0	5.12526
0	28.7	57.8	1	0	1	127.333	84.333	38.2949	5	11.4	101.093	1	456	246	36	.	1	0	0	0	93.9	0	5.08693
0	14.3	71.8	1	0	1	112.667	48.667	25.9421	20	8.2	66.12	0	280	170	32	82	1	0	0	1	89.4	0	4.50376
1	6.6	72.3	1	0	1	134	48	31.7384	25	8.1	65.028	1	117	147	33	91	1	0	0	1	74.7	0	2.58453
1	10.6	56.6	1	0	1	111.667	65.333	39.366	1	7.5	58.47	1	146	135	36	70	1	0	0	0	105.1	0	5.03217
0	16	58.2	1	0	1	159.333	82	37.7371	8	10.7	93.443	1	202	175	41	93	1	0	0	0	103.9	0	5.02396
1	2	69	1	0	0	128.667	82.667	31.0391	20	10.7	93.443	1	86	180	51	112	1	0	0	2	76.5	0	5.01848
0	11.2	65.3	1	0	1	156.333	71	32.0885	15	8.1	65.028	0	143	150	41	81	1	0	0	0	69.9	0	5.03765
0	14.4	61.9	1	0	0	122.667	65	41.2168	5	9.9	84.7	1	211	143	41	60	1	0	0	0	91.3	0	5.04038
1	12.4	52.3	1	0	1	145	78.333	33.5402	8	10.6	92.35	1	155	185	31	123	1	0	0	1	102.5	1	3.75359
0	8	75.4	1	0	0	118.667	60.667	27.7874	6	7.6	59.563	1	88	132	39	75	1	0	0	0	65.1	1	1.00205
1	4.3	76.8	1	0	0	141.333	69	24.8256	7	9.5	80.328	1	64	188	70	105	1	0	0	0	82.2	0	2.48597
0	3.5	50.7	1	1	0	119	70	24.5357	3	8.4	68.306	0	76	129	27	87	1	0	0	1	109.5	0	6.47775
1	19.4	54.2	1	0	0	156.333	86.333	38.0461	0	9.9	84.7	1	356	294	31	192	1	0	0	0	101.1	0	6.38467
0	5.7	63.8	1	0	1	127.333	65.333	35.0222	20	8.1	65.028	0	87	187	32	138	1	0	0	0	90.1	0	6.41478
1	4.7	52.1	1	0	1	157.333	96.667	31.6882	20	8.4	68.306	1	52	184	48	126	0	0	0	0	97.8	0	6.38193
0	13.2	51.4	1	0	1	139.333	92.667	33.8604	1	11	96.722	0	287	214	29	128	0	0	1	1	103.1	1	4.3258
0	10.2	56.3	1	0	0	136	78	29.9996	7	10.6	92.35	0	149	187	39	118	1	0	0	0	94.9	0	6.32717
0	10.3	74.3	1	0	1	167.333	78	37.986	10	9.8	83.607	1	167	161	38	90	1	0	0	1	45.1	0	6.24778
0	8.2	72.3	1	0	1	130.667	74.667	28.1481	10	10.1	86.886	1	207	157	28	88	1	0	0	0	74.7	0	4.04928
1	1.2	62	1	1	1	148	80.667	26.8064	8	8.2	66.12	1	120	127	21	82	1	0	0	1	71.6	0	4.45996
1	14	51.1	1	1	1	130.333	69.333	31.9564	2	8.3	67.213	1	238	195	31	116	1	0	0	0	109.2	0	5.90281
0	17.8	77.6	1	0	1	134	80.667	28.1481	3	9	74.864	1	219	219	29	146	1	0	0	0	47.9	0	4.61875
1	5	61	1	0	0	124.333	80	27.9035	13	8.8	72.678	0	68	168	55	99	1	0	0	0	91.9	1	4.49555
1	7.3	67.1	1	0	1	147.333	79.333	30.7435	5	9.6	81.421	1	195	182	38	105	0	0	1	0	88	0	6.13279
1	6	78.3	1	0	1	140	76	27.9191	13	10.7	93.443	1	137	229	52	150	0	0	1	0	81.3	0	6.06434
0	11.9	51.7	1	0	1	142	84.667	29.4711	6	9.9	84.7	0	154	175	44	100	0	0	1	0	86.3	0	5.78782
1	7.1	51.7	2	0	0	134.667	78	30.1325	4	9.8	83.607	0	96	180	49	112	0	0	1	0	84.9	0	1.14168
0	12	69.1	1	0	1	125	59.333	30.0045	4	10.5	91.257	1	199	172	31	101	1	0	0	1	43.3	1	4.98563
0	12.6	64.8	1	0	1	140	84	28.7225	18	9.3	78.142	1	150	178	39	109	0	0	1	1	89.4	0	5.50034
1	2.3	78.3	1	0	1	119.667	58	34.4772	1	9.9	84.7	0	118	128	23	81	1	0	0	0	63.8	0	4.87064
0	1.9	66.2	1	1	1	102.667	69	35.5848	20	9.8	83.607	0	92	139	30	91	1	0	0	2	69.5	0	5.84805
1	8.4	51.8	1	1	1	121.333	64.667	32.443	7	9.6	81.421	1	185	202	35	130	1	0	0	0	98	0	5.06229
1	4.8	57.3	1	0	1	138	81.333	35.0299	33	8.9	73.771	0	96	156	37	100	0	0	1	1	99	0	5.7358
1	11.4	55.1	1	0	1	138.667	81.333	28.2708	14	9.9	84.7	0	135	186	37	122	0	0	1	0	95.7	0	5.16632
0	6	53.2	1	0	1	124.667	73.333	38.8071	6	9.2	77.049	1	219	142	30	68	1	0	0	0	97	0	5.71389
0	15.2	57.6	1	0	0	132.667	79.333	31.8249	15	9	74.864	0	193	171	34	98	0	0	1	1	94.1	0	4.1588
1	9.3	50.8	1	0	1	128.333	78.333	28.1541	8	9.1	75.957	1	116	165	44	98	1	0	0	0	103.6	0	2.00684
1	14.8	62.4	1	0	0	128.667	78.333	25.0399	8	10	85.793	0	115	199	37	139	1	0	0	1	49	0	5.62081
0	7.3	71.7	1	0	1	134.333	70.333	27.0132	18	9.4	79.235	0	98	198	50	128	1	0	0	0	85.2	1	4.45722
0	19.8	52.1	1	0	0	121.333	84.667	36.0645	6	10.5	91.257	0	262	218	28	138	1	0	0	0	102.6	0	5.59343
1	3.1	66.9	1	0	1	150.667	72	32.8719	21	10.3	89.071	0	105	190	39	130	1	0	0	1	77.6	1	2.74059
0	7.6	68.2	2	0	1	117.333	57.667	26.5949	10	8.6	70.492	1	201	168	39	89	1	0	0	1	65.6	0	5.48665
1	15.4	55	1	1	.	124.333	79	31.4928	4	10	85.793	0	297	182	23	100	0	0	1	1	67.7	1	4.80493
0	22.7	59.1	1	0	1	158.333	80.667	33.155	4	11.1	97.815	1	304	157	26	70	1	0	0	1	46.4	0	1.48118
1	19.8	57.5	1	0	1	136	76	40.3869	7	.	.	1	.	.	.	.	0	0	1	.	94.1	0	3.74538
0	9.6	70.6	1	1	1	142.667	78.667	35.2174	15	11.2	98.907	0	196	158	21	98	0	0	1	2	55.1	0	5.33607
1	39.5	73.9	1	0	1	128.667	62	29.8863	20	11.5	102.186	1	485	222	34	.	1	0	0	1	73.9	1	3.50992
1	7.2	73.1	1	0	1	144.667	83.333	28.6171	18	8.9	73.771	1	116	141	49	69	0	0	1	2	45.5	0	5.19644
0	15.6	72.4	1	0	1	146.667	75.333	33.024	15	9	74.864	1	288	216	43	116	1	0	0	0	84.8	0	5.1718
0	12.2	66.3	1	0	0	130.667	76	30.4318	24	13.1	119.673	0	306	172	27	84	1	0	0	1	88.5	1	4.79945
0	7.7	55	1	0	1	155.333	78	32.1361	13	12.2	109.836	0	141	136	34	74	0	0	1	1	100.6	0	5.16085
0	15.2	50.1	1	0	0	140.667	80	28.7225	10	9.3	78.142	1	329	367	27	274	0	0	1	1	77.8	1	1.2293
0	11.7	69	1	0	1	129.333	78.667	36.6511	4	11.4	101.093	0	202	203	31	132	1	0	0	0	76.5	1	4.25462
1	1	43.4	1	1	0	118.333	79	26.5683	2	11.5	102.186	0	74	144	51	79	1	0	0	0	91.5	0	5.09788
0	6.7	60.8	1	0	1	122	80.667	31.4792	20	11.7	104.372	0	188	236	37	161	0	0	1	0	92	0	5.11157
1	10.9	47.2	1	0	0	133.333	78	25.8252	5	12.6	114.208	1	225	156	30	80	0	0	1	0	101.2	0	5.0924
1	15.5	54.3	1	0	1	132	75.333	47.6498	20	10.7	93.443	0	114	176	39	114	0	0	1	2	68	0	4.846
1	6.7	54.5	1	1	1	142	96.333	35.2713	16	12.5	113.115	1	303	212	39	113	0	0	1	1	96.2	0	5.09788
1	24.3	65.3	1	0	1	120.333	78.333	26.9992	2	9.6	81.421	0	146	112	36	47	1	0	0	0	89.1	0	5.09514
0	5.7	62	1	0	1	141.333	53.333	27.9477	5	8.5	69.399	1	403	149	26	.	0	0	1	2	45.5	1	4.76386
1	21.5	52.9	1	0	1	140.667	74	26.9992	8	10.7	93.443	1	216	195	41	111	0	0	1	0	68.7	0	6.2423
0	1.1	75	1	0	1	132.667	66	31.9674	15	8.5	69.399	1	94	157	55	83	1	0	0	0	73.3	0	6.20945
1	23.2	79.2	1	0	1	160	88.667	33.1547	20	8.5	69.399	0	158	136	29	75	1	0	0	1	51.8	0	4.4271
1	13.1	71.3	1	0	1	135.333	79.333	30.9902	10	8	63.935	0	323	235	32	138	1	0	0	0	67	0	7.24435
0	13.3	70.9	1	0	0	135.333	84.667	35.0558	1	7.9	62.842	1	158	206	36	138	0	0	1	0	85.7	0	7.15674
0	16.9	71.3	1	0	1	138.667	78.667	26.9367	13	7.9	62.842	1	157	133	31	71	1	0	0	1	60.3	0	5.2512
1	16.7	69.2	1	0	1	150.667	90	33.6019	12	8	63.935	1	192	142	29	75	1	0	0	0	68	0	7.20876
1	82.4	67.2	1	0	1	150.667	84.667	30.5685	3	8.2	66.12	1	246	229	35	145	1	0	0	1	56.4	0	7.15127
0	9	64.5	1	0	0	153.333	82.667	39.3162	11	8.4	68.306	0	137	172	28	117	1	0	0	0	78.9	0	7.28268
0	14.6	75.2	1	0	1	176.667	75.333	27.8277	14	7.6	59.563	1	212	127	24	61	1	0	0	1	65.2	0	4.13963
0	8.1	66	1	0	1	157.333	78.667	31.1978	5	9	74.864	1	117	136	30	83	1	0	0	1	47.8	0	5.24025
0	4.7	64.8	2	1	1	132.667	83.333	39.5038	8	9.6	81.421	1	92	185	44	123	0	1	0	1	68.6	0	7.0089
0	18.7	53.5	1	0	1	134.667	93.333	29.0425	10	10.3	89.071	1	326	164	18	81	1	0	0	0	68.4	0	5.08693
1	14.5	69.6	1	0	1	115.333	70	38.919	4	12.5	113.115	1	214	186	25	118	1	0	0	1	76.1	0	7.17317
1	13.4	64.7	1	0	1	158.667	73.333	31.6544	20	7.9	62.842	1	145	141	36	76	1	0	0	0	57.4	0	7.13484
0	13.8	48.7	1	0	0	119.333	71.333	24.6835	5	12.9	117.487	1	155	166	31	104	0	0	0	1	100.1	0	2.13005
1	23.8	58.2	1	1	1	132.667	75.333	30.4069	8	10.2	87.978	1	476	226	26	.	1	0	0	1	73.5	0	6.39014
0	14.3	57.3	1	0	1	120.667	71.333	33.2238	6	9.3	78.142	1	210	159	29	88	1	0	0	1	83	0	6.97878
1	12.1	52.8	1	1	0	136.667	71.333	34.6106	3	8.7	71.585	1	185	158	30	91	1	0	0	0	97.3	0	5.08966
1	10.6	74.5	1	0	0	120	67.333	31.1955	7	7.5	58.47	1	114	149	35	91	0	1	0	0	68.4	0	7.03628
0	6.5	58.6	1	0	1	139.333	82.667	28.4353	9	9.7	82.514	1	42	166	53	105	0	1	0	0	108.3	0	6.05613
1	17.8	51.9	1	1	1	117.333	70	31.0254	0	12.7	115.301	1	149	167	35	102	0	1	0	0	80.2	0	6.987
0	23.9	61.6	1	0	0	162	80.667	36.334	8	8.8	72.678	1	328	200	23	112	1	0	0	0	80.5	0	6.05065
0	16.6	73.2	1	0	1	148	54	29.0673	3	8.9	73.771	1	373	154	23	57	1	0	0	2	45.5	0	5.0924
0	8.3	64.6	1	0	1	151.333	89.333	36.3721	20	11.9	106.558	1	169	160	38	89	0	1	0	1	81.4	1	3.06639
0	9.9	69.2	1	0	0	142	80.667	24.0452	12	8.5	69.399	1	105	156	27	109	1	0	0	0	61.2	0	6.29979
0	17.9	66.2	1	0	1	148	74	32.3128	12	7.5	58.47	1	221	149	36	69	1	0	0	.	69.5	0	6.01232
1	35.6	66.3	1	0	1	120.667	78.667	33.785	5	10.9	95.629	1	467	153	23	.	1	0	0	1	51.9	0	6.12183
0	18.4	67.5	1	0	0	112.667	68.667	33.1217	12	10.8	94.536	1	270	161	32	76	1	0	0	1	51.4	0	3.04997
0	16	49.7	1	0	1	136	86	29.2194	4	13.1	119.673	1	230	196	47	104	0	1	0	1	115.3	0	0.99384
1	9.6	55.3	1	1	1	105.333	76	31.882	9	7.5	58.47	1	151	175	32	113	1	0	0	0	61.3	0	6.13279
1	27.6	51.1	1	0	0	143.333	75.333	23.9845	26	12.1	108.744	0	308	240	25	153	1	0	0	0	98.5	0	6.03696
1	22.7	57.7	1	0	0	145.333	88.667	35.4723	10	12.6	114.208	1	307	199	32	106	1	0	0	0	82.8	0	6.03696
0	12.4	62	1	0	1	118	68	29.8863	27	8.7	71.585	1	100	150	73	57	0	0	0	1	53.5	0	5.34702
0	16.5	59.6	1	0	1	146.667	83.333	31.882	6	9.1	75.957	0	313	185	28	94	1	0	0	1	81.7	0	4.96372
1	4.25	54.7	1	0	1	117.333	74	30.694	2	11.1	97.815	1	151	130	31	69	0	0	1	0	100.8	0	5.13621
1	11.6	72.2	1	0	0	119.333	71.333	31.0321	7	8.3	67.213	1	145	202	35	138	1	0	0	0	66.6	0	5.05955
0	13.35	69.9	1	0	1	135.333	67.333	28.4585	20	7.5	58.47	1	101	112	30	62	1	0	0	1	67.7	0	2.02875
1	6.6	49.8	1	1	1	131.333	88.667	28.1983	12	8.5	69.399	0	154	154	32	91	1	0	0	1	78	0	5.11704
0	2.7	57.7	1	0	1	124.667	66	28.2349	23	9.4	79.235	1	44	131	41	81	0	1	0	0	77	0	5.73032
0	10.8	61.6	1	0	1	145.333	79.333	31.1641	16	7.5	58.47	0	126	174	53	96	1	0	0	0	71.8	0	4.99932
1	11.2	55.4	1	0	1	124.667	80	32.6063	11	11.6	103.279	1	168	181	27	120	0	0	1	0	67.5	0	5.06776
0	7.8	49.7	1	0	1	137.333	87.333	21.5176	17	8.5	69.399	0	176	174	32	107	1	0	0	2	99.4	1	1.56879
0	9.5	72.7	1	0	1	108.667	61.333	26.8579	10	10.4	90.164	1	143	147	27	91	1	0	0	0	88.8	0	5.28953
0	16.1	60.7	1	0	1	132.667	76	33.3181	15	8.7	71.585	1	205	165	26	98	1	0	0	0	59	0	5.01574
1	7.9	73.8	1	0	1	128.667	72	32.1692	20	9.3	78.142	0	94	147	35	93	1	0	0	0	73.9	0	5.62902
1	21.2	68.8	1	0	1	128.667	73.333	37.7371	8	9.8	83.607	0	254	152	28	73	1	0	0	0	76.6	0	5.63176
0	11.15	69.8	1	0	1	166.667	82.667	32.4496	10	10.3	89.071	1	190	139	37	64	0	0	1	1	55.4	0	5.13621
1	14.6	67.8	1	0	1	116	75.333	30.694	13	9.7	82.514	1	126	168	37	106	1	0	0	1	68.7	0	5.07324
1	10.75	62.4	1	0	1	144.667	80	32.2631	15	9.9	84.7	1	112	156	40	94	0	1	0	0	82.7	0	4.17248
1	14.45	68.6	1	0	1	120	71.333	30.4479	6	10	85.793	1	110	175	45	108	1	0	0	0	61.5	0	5.60712
1	11.55	69.5	1	0	1	154	86.667	29.4406	19	10.4	90.164	1	126	184	40	119	1	0	0	0	43.2	0	3.11567
1	13.3	67.3	1	0	1	132	71.333	31.4398	9	7.9	62.842	1	152	167	41	96	0	0	1	0	62.1	0	5.09788
0	20.55	51.8	1	0	0	131.333	83.333	30.9902	2	9	74.864	1	217	251	46	162	1	0	0	1	69.2	0	5.07871
0	42.8	62.1	1	0	1	117.333	67.333	28.2308	7	10.2	87.978	1	454	227	29	.	1	0	0	0	71.5	0	5.50034
0	12.05	56.9	1	0	1	163.333	76	36.5299	18	8.4	68.306	1	214	140	24	73	1	0	0	1	83.2	0	5.03491
0	9.95	70.8	1	0	1	154.667	85.333	32.0885	12	10.8	94.536	1	89	166	68	80	1	0	0	1	67.3	0	5.02122
1	15.4	71.7	1	0	1	122	76	28.5231	4	8.4	68.306	1	198	153	33	80	1	0	0	.	60.2	0	5.10335
1	10.65	64.9	1	0	1	141	76.667	34.1798	7	7.6	59.563	1	95	126	34	73	1	0	0	0	89.4	0	5.0486
1	12.9	72.5	1	1	1	153.333	92.667	29.8863	12	7.9	62.842	1	180	172	42	94	1	0	0	1	66.5	0	1.03491
0	18.8	65.8	1	0	1	116.667	70	29.1533	11	10.5	91.257	1	321	171	26	81	1	0	0	2	88.8	0	1.00205
0	8.45	56.2	1	0	1	117.333	76	33.8926	7	8.3	67.213	1	75	142	38	89	1	0	0	0	95	0	4.99658
1	7.3	67.6	1	0	1	132.667	58.667	31.9864	15	8.5	69.399	1	124	136	24	87	0	0	1	1	56.2	0	5.06776
1	18.7	62.4	1	0	1	128.667	77.333	30.713	22	9.8	83.607	1	221	175	30	101	1	0	0	2	80.1	0	5.07871
0	15.15	77.9	1	0	1	141.333	70	26.7528	35	8.3	67.213	1	189	168	35	95	0	0	1	2	57.6	0	4.98563
1	12.1	44.3	1	1	0	112	74	33.9362	6	9.8	83.607	1	200	204	26	138	1	0	0	1	90.9	0	5.39357
0	15	54.1	1	1	1	154.667	86	30.8501	18	9.5	80.328	1	156	193	38	124	0	0	1	1	84.9	0	4.00548
1	9.7	65.7	1	0	1	146.667	78	32.7631	9	9.6	81.421	1	135	194	42	125	1	0	0	0	78.2	0	5.00753
0	10.15	64.5	1	0	0	138.667	76.667	32.8873	9	7.5	58.47	0	123	174	31	118	1	0	0	0	89.6	0	5.35524
1	32.6	67.9	1	0	1	110	67.333	36.9808	5	10.5	91.257	1	312	193	35	96	1	0	0	0	43.6	0	5.06776
1	20.4	60.8	1	0	1	149.333	86	30.4318	8	10.6	92.35	1	194	162	35	88	1	0	0	0	96.6	0	4.09856
1	7.6	50.8	1	0	1	112	75.333	38.8071	17	8.7	71.585	1	76	215	53	147	1	0	0	0	86.9	0	5.10883
0	9.1	71.8	1	0	1	152.667	86	33.6444	24	9.4	79.235	1	138	151	42	81	1	0	0	2	54.6	0	5.21013
0	13.3	54	1	0	1	139.333	83.333	29.3209	10	7.6	59.563	1	116	166	49	94	1	0	0	0	84.9	0	5.03491
1	8	66.3	1	0	1	166	81.333	30.7252	20	12.8	116.394	1	139	211	41	142	0	1	0	1	51.2	0	6.0616
0	7.85	66.1	1	0	0	114	78	25.9648	5	8.2	66.12	1	53	166	74	81	1	0	0	0	69.5	0	4.1013
1	35	44.4	1	0	1	143.333	93.333	36.4958	5	8.8	72.678	1	247	165	35	81	1	0	0	0	103.2	0	5.05955
1	17.8	51.8	1	0	0	130	86.667	26.3836	13	8.7	71.585	1	128	164	34	104	0	0	1	0	86.3	0	5.06229
1	18.05	52.4	1	1	0	126	67.333	36.4462	5	7.6	59.563	1	238	181	22	111	1	0	0	1	85.9	0	5.15537
0	4.2	59.8	1	0	1	141.333	82	31.0457	21	11.2	98.907	1	114	106	26	57	1	0	0	1	65.4	0	4.98015
0	15.55	67	1	0	1	132.667	71.333	29.4017	12	9.4	79.235	1	305	187	30	96	1	0	0	0	77.5	0	5.05955
0	10.4	59.6	1	0	1	159.333	84	23.7554	6	10	85.793	0	66	131	58	60	0	1	0	2	84.4	0	5.09514
1	13.9	67	1	0	1	124.667	72	29.8282	3	8.9	73.771	1	151	195	68	97	0	1	0	0	80.1	0	1.07324
1	31.5	51.3	1	0	1	127.333	81.333	35.4294	6	10.7	93.443	1	487	211	29	.	1	0	0	1	69.4	0	4.99932
0	5.7	59.9	1	1	1	126.667	74.667	29.3209	23	9.1	75.957	1	137	172	33	112	0	1	0	1	75.8	0	4.12047
1	3.75	67.7	1	0	0	136	84	23.0766	13	8.4	68.306	1	55	145	43	91	1	0	0	1	77.2	0	4.91992
0	10.7	56.2	1	0	1	132.667	81.333	36.5079	20	8.4	68.306	1	272	169	26	89	1	0	0	2	51.2	0	3.98357
0	31.6	49.8	1	0	1	170	82.667	38.7754	10	11	96.722	1	307	209	32	115	1	0	0	2	99.4	0	4.96099
0	9.5	57.7	1	1	1	116.667	81.333	30.3718	15	8.9	73.771	0	155	181	27	123	0	1	0	0	77	0	7.1102
0	8.9	68.7	1	0	1	107.333	81.333	34.4162	18	8.9	73.771	1	134	182	32	123	1	0	0	0	61.5	0	1.38261
1	14.6	52.1	1	0	1	128.667	80	27.1447	21	8.2	66.12	1	218	163	39	80	0	0	1	0	86.1	0	6.05339
1	12.8	51.5	1	0	1	124	96.667	32.2216	7	11.4	101.093	1	209	169	33	95	1	0	0	2	103.1	0	6.1848
1	8.9	54.4	1	0	0	124	80.667	39.3513	13	10.7	93.443	0	108	185	30	134	0	1	0	1	78.8	0	5.12526
0	11.5	64.4	1	1	1	108	76.667	34.0613	16	7.9	62.842	1	94	200	39	142	1	0	0	1	70.4	0	7.06092
0	32	49.6	1	0	0	134.667	80.667	33.4617	4	8.3	67.213	1	232	171	27	97	1	0	0	0	99.5	0	6.07529
1	5.3	67	1	0	1	114	78.667	35.6112	13	10.4	90.164	0	166	182	29	120	1	0	0	1	88.1	0	5.07324
1	12.3	64.7	1	0	0	120	80	25.3166	3	7.6	59.563	1	201	217	30	147	1	0	0	0	89.5	0	3.27447
0	18.9	65.3	1	0	1	120.667	90	31.9789	17	8.7	71.585	0	129	151	29	96	1	0	0	1	78.5	0	5.02396
0	16.8	59.4	1	0	1	124.667	79.333	37.3298	10	8.3	67.213	1	182	145	21	87	0	1	0	1	94.8	0	5.99589
1	0.2	67.1	1	0	1	120	77.333	36.9808	18	9.7	82.514	0	75	190	35	141	0	1	0	0	55	0	6.07803
0	16.1	53.5	1	0	0	96	75.333	19.1407	K	9.1	75.957	0	70	335	112	209	1	0	0	0	107.4	0	6.59822
0	27.2	63.8	1	0	1	120.667	78	33.6328	20	7.7	60.656	1	310	233	38	133	1	0	0	.	52.8	0	1.0705
1	0	66.1	1	0	0	98.667	64	29.3151	16	8.4	68.306	0	71	113	22	77	0	0	1	0	56.8	0	6.20945
0	17.5	60.3	1	1	1	120	72	33.3932	5	9.3	78.142	1	171	151	26	91	1	0	0	0	81.3	0	6.05339
1	6	60.9	1	0	0	107.333	78	29.1576	40	8.3	67.213	1	48	154	47	97	0	1	0	0	93.8	0	5.8809
0	17.6	60.2	1	0	1	117.333	77.333	35.6211	3	10.2	87.978	0	257	130	13	66	1	0	0	0	46.1	0	5.9822
1	7.8	70.4	1	0	1	116	72	23.893	35	10.5	91.257	1	145	122	33	60	1	0	0	0	46.4	0	6.02875
1	16.5	57.4	1	1	1	144	80.667	28.1093	16	8.2	66.12	1	146	178	31	118	1	0	0	1	82.9	0	5.02669
1	44.7	43.7	1	0	1	137.333	81.333	32.2928	13	9.4	79.235	1	426	280	45	.	1	0	0	2	55.9	0	6.00684
1	11.9	53.2	1	0	1	129.333	86	31.9588	11	11.8	105.465	0	138	239	29	182	0	1	0	.	79.4	0	5.95756
1	9.7	55.8	1	1	1	117.333	80.667	37.6908	9	8.7	71.585	1	179	196	20	140	1	0	0	0	83.9	0	6.02875
1	9.7	54.5	1	0	1	127.333	84	37.1554	18	8.7	71.585	0	97	208	38	151	0	1	0	.	71.4	1	4
1	21.8	49.8	1	0	0	106	73.333	26.1757	3	9.7	82.514	1	412	226	28	.	0	0	1	0	99.4	0	5.99316
0	14.8	45.8	1	0	0	131.333	98.667	26.0236	3	6.3	45.355	0	240	182	19	115	0	0	1	0	90	0	6.03149
0	4.6	57	1	0	1	116.667	78.667	33.1173	13	.	.	1	.	.	.	.	0	1	0	.	64.2	0	4.99932
1	7.1	58.2	1	0	1	119	74.667	29.9804	6	.	.	1	199	128	22	66	1	0	0	2	82.5	0	1.94935
1	6.7	50.2	1	0	1	142	98.667	37.1941	10	12.5	113.115	1	157	161	21	109	0	1	0	0	90.1	0	6.20123
0	12.6	62	1	0	1	100.667	60.667	39.3513	15	9.4	79.235	1	212	167	31	94	1	0	0	.	58.5	0	4.10404
0	30.2	64.1	1	0	0	122.667	80.667	34.174	2	8.9	73.771	0	383	198	37	84	1	0	0	0	79.1	0	2.26146
0	9.7	58.6	1	0	1	129.333	80.667	30.2549	11	7.6	59.563	1	128	150	48	76	0	1	0	0	108.3	0	4.17796
0	22	61.6	1	0	1	120.667	75.333	38.2492	5	8.7	71.585	1	217	187	31	113	1	0	0	0	64.6	0	2.93498
0	9.9	51.5	1	0	1	130	81.333	34.7542	12	10.4	90.164	1	118	179	41	114	0	1	0	1	80.4	0	3.03354
0	4.3	57.6	1	0	1	94	70	30.1467	20	12.3	110.929	1	97	222	27	176	0	1	0	2	69.9	0	4.98015
1	8	67.9	1	1	1	131.333	90	27.5987	12	11	96.722	1	135	152	31	94	0	1	0	0	106.5	0	3.89322
0	8.1	73.6	1	0	1	120	78.667	38.4065	15	8.1	65.028	1	99	148	49	79	0	1	0	0	68.8	0	6.00684
0	1.5	68.1	1	0	1	110	79.333	35.1546	18	9.9	84.7	1	62	147	43	92	1	0	0	1	56	0	5.93018
1	11.8	67.9	1	0	1	110	70	29.9804	5	8.3	67.213	1	78	109	38	55	1	0	0	0	68.7	0	5.98494
1	16.2	56.1	1	0	1	124	81.333	30.9795	4	9.6	81.421	1	320	156	20	72	0	0	1	2	83.7	0	5.89185
1	13.8	55.2	1	0	0	110.667	79.333	39.0945	5	8.5	69.399	1	197	152	37	76	1	0	0	1	67.6	0	5.92471
0	31.9	60.7	1	0	1	148	90	26.1988	9	13	118.58	1	206	254	39	174	1	0	0	1	72.2	0	3.02259
1	7.2	46.5	1	1	1	130.667	86	27.7172	25	9	74.864	1	94	178	30	129	1	0	0	0	106.8	0	1.02943
1	15.5	61.5	1	0	1	128.667	70.667	32.8128	6	11.7	104.372	0	205	133	28	64	0	0	1	1	58.7	0	5.0924
0	9	54.5	1	0	1	126	80.667	28.5306	9	12.1	108.744	1	47	194	62	123	0	1	0	1	71.4	0	5.013
0	18.3	52.2	1	0	0	128	81.333	23.5886	13	7.6	59.563	0	375	236	21	140	1	0	0	0	69	0	5.0924
0	6.4	53.1	1	1	1	140.667	80.667	33.7821	6	11.7	104.372	1	151	220	25	165	1	0	0	1	101.9	1	2.99795
0	13.4	64.3	1	0	1	126.667	80	28.7854	17	9.4	79.235	1	202	181	37	104	0	0	1	1	79	0	5.07324
1	16.2	56.8	1	0	1	123.333	81.333	39.2636	16	12.6	114.208	1	193	187	33	115	1	0	0	0	60.7	0	2.06708
1	10.2	60.6	1	1	1	130	86	23.4839	5	12.5	113.115	1	89	202	83	101	0	1	0	0	68.4	0	2.08077
0	3.2	60	1	1	0	118	80	28.5191	12	8.4	68.306	1	88	157	40	99	1	0	0	0	72.6	0	2.22587
1	11.7	77.7	1	0	1	134.667	83.333	33.5029	1	9.8	83.607	0	142	177	34	115	0	1	0	0	55.5	0	4.99932
1	12.1	59.3	1	0	1	125.333	80	27.3015	2	11	96.722	1	179	223	38	149	0	0	1	0	65.7	0	5.21013
1	5.7	66.8	1	0	1	114.667	80.667	29.5943	14	9.1	75.957	1	85	151	49	85	0	1	0	1	59.9	0	5.18823
0	11.9	59.5	1	0	1	120.667	70.667	34.3333	25	7.8	61.749	0	177	153	28	90	1	0	0	0	81.7	0	5.11431
0	10.3	72	1	0	1	146.667	81.333	31.2694	5	8.9	73.771	0	293	162	23	80	1	0	0	0	85	0	7.01164
1	14.6	68.7	1	0	1	126	61.333	30.813	19	9.6	81.421	1	251	148	22	76	0	0	1	1	68.3	0	7.0527
1	20.8	60.8	1	0	1	109.333	60.667	36.6821	5	7.9	62.842	1	369	154	28	52	1	0	0	0	102	0	3.04997
0	35.4	50.6	1	0	0	120.667	80	27.9191	11	9.3	78.142	0	412	221	25	.	1	0	0	2	103.7	1	4.29295
1	8.7	71.8	1	0	1	126.667	66	27.8277	7	7.8	61.749	0	139	206	34	144	1	0	0	2	94.4	0	7.16496
0	14.3	61.1	1	0	1	113.333	80	30.3362	14	9.8	83.607	1	193	143	24	80	1	0	0	0	96.3	0	7.03354
1	9.9	61.1	1	0	1	170.667	90.667	32.0885	19	14.2	131.694	1	137	177	34	116	0	1	0	1	75.1	0	1.0705
0	13.2	53.7	1	0	1	161.333	80.667	37.2806	10	9	74.864	1	143	175	40	106	0	1	0	2	79.1	1	2.11362
0	11.6	55.4	1	0	1	116.667	70	31.7782	5	.	.	0	203	189	30	118	1	0	0	1	112.9	0	7.08556
1	10.6	70.1	1	0	1	133.333	70	28.822	10	8.6	70.492	1	163	194	30	132	1	0	0	1	60.9	0	7.04997
0	12.5	60.2	1	0	1	165.333	98.667	36.8287	15	11.4	101.093	1	221	183	36	103	1	0	0	1	54.1	0	5.66735
0	12.7	48.9	1	0	1	136	95.333	28.3786	9	9.8	83.607	1	107	218	58	139	0	1	0	0	115.9	0	7.14853
1	10	50.9	1	0	0	136.667	78.667	28.5064	17	9.9	84.7	1	167	164	30	100	0	1	0	0	114.3	0	7.06913
1	9.2	55.3	1	0	1	202.667	109.333	35.5969	14	10.8	94.536	0	144	261	38	195	1	0	0	1	95.6	0	7.07461
0	14.6	73.5	1	0	0	118	72.667	26.6628	9	9	74.864	0	184	284	51	196	1	0	0	0	74.1	0	1.01574
1	7.8	59.6	1	0	1	90.667	50	29.685	4	8.9	73.771	1	183	168	33	98	0	1	0	0	58	0	6.00137
1	16.3	55.5	1	0	1	128.667	58.667	34.6569	7	8.6	70.492	0	246	186	34	103	1	0	0	0	74.9	0	6.05339
0	7	50.2	1	1	1	150.667	86	35.918	0	12.3	110.929	0	184	203	29	137	0	1	0	2	90.1	0	6.11362
0	6.1	67.9	1	1	1	114	59.333	35.7793	15	9.8	83.607	1	70	140	42	84	1	0	0	0	61.8	0	3.98631
0	28.9	56.2	1	1	1	120	71.333	25.7181	4	9.1	75.957	1	362	164	34	58	1	0	0	1	105.3	0	6.0178
1	11.6	48.2	1	1	0	110	69.333	30.8506	4	13.9	128.416	1	125	175	41	109	1	0	0	1	88.5	0	6.11636
1	5.9	52.5	1	0	1	125.333	70	38.4294	20	13.2	120.765	1	167	205	47	125	1	0	0	2	62.5	0	1.99589
1	10	52.6	1	0	1	117.333	80	31.3571	0	9	74.864	0	129	247	33	188	0	1	0	0	99.4	0	6.11088
0	18.5	57.4	1	0	0	119.333	80	38.2801	7	12.2	109.836	1	287	153	27	69	1	0	0	1	94.2	0	6.0397
1	23	62.6	1	0	1	132.667	78.667	33.4806	12	8.8	72.678	0	263	160	37	70	1	0	0	1	80	0	6.10815
0	12.1	55	1	0	1	139.333	86	37.1956	4	8.8	72.678	1	167	171	32	106	1	0	0	0	100.6	0	6.06708
1	14.2	62	1	0	1	131.333	76.667	31.1787	29	8.1	65.028	0	307	211	26	124	0	0	1	1	91.2	0	6.08624
1	14.2	72.4	1	0	1	153.333	72.667	28.083	15	7.8	61.749	1	169	133	27	72	1	0	0	2	45.7	0	6.12731
0	14	59.1	1	0	1	140.667	92	32.0358	3	10.9	95.629	1	223	142	30	67	1	0	0	1	97.7	0	5.06229
1	8.2	63.3	1	0	0	127.333	82.667	33.3284	14	9	74.864	1	94	143	50	74	1	0	0	0	90.4	0	6.11636
1	6.1	53.9	1	1	1	149.333	98.667	30.5895	18	9.4	79.235	1	110	172	35	115	0	1	0	2	117.5	0	5.00205
1	18.3	69.8	1	0	1	166.667	92.667	36.9084	2	9.4	79.235	1	311	215	32	121	1	0	0	1	90.6	0	1.02122
0	12.5	46.7	2	0	1	147.333	80.667	32.7942	5	11.2	98.907	1	99	208	64	124	1	0	0	1	103.4	0	6.11088
1	7.9	70.3	1	0	0	136	79.333	29.7278	16	9.1	75.957	0	125	214	40	149	0	1	0	0	78.2	0	6.14921
0	11	59.5	1	1	0	136.667	84.667	28.9137	30	10.8	94.536	0	140	214	43	143	1	0	0	0	102.9	0	4.88433
0	7.8	53.2	1	0	1	119.333	79.333	33.9952	13	8.5	69.399	1	73	157	40	103	1	0	0	0	101.8	0	6.14374
0	16.6	45.5	1	1	1	120	73.333	39.0626	6	10.7	93.443	0	302	151	21	70	1	0	0	0	107.5	0	5.05681
0	6.5	50.3	1	0	0	150.667	92	29.9756	4	9.7	82.514	1	90	126	34	74	1	0	0	0	99	0	6.07255
0	12.5	55.4	1	0	0	121.333	80.667	33.5426	15	11.7	104.372	1	229	234	26	162	1	0	0	1	67.5	0	5.11704
1	14.5	72.8	1	0	1	141.333	76.667	38.6873	12	8.2	66.12	1	256	170	30	90	1	0	0	1	54.2	0	5.04038
0	23.5	63.8	1	0	1	188	97.333	37.2852	7	10.3	89.071	0	454	297	29	.	1	0	0	2	99.9	0	5.97947
1	5.8	55.7	1	0	0	126	81.333	36.9944	20	8.7	71.585	1	123	149	30	93	1	0	0	1	83.9	0	6.06982
1	7.9	60	1	1	1	126.667	90	29.5943	23	9.7	82.514	1	127	135	34	76	0	1	0	0	75.7	0	6.01506
1	10.5	70.3	1	0	1	150.667	80	33.6731	15	7.7	60.656	0	163	152	33	86	1	0	0	2	90.3	0	4.09856
0	7.3	64.6	1	0	1	111.333	70	34.3937	10	8.7	71.585	0	97	149	43	87	1	0	0	0	57.4	0	5.03765
0	9	68.5	1	0	1	126	56.667	38.5519	12	11.1	97.815	1	163	137	32	72	0	1	0	0	59.2	0	5.04312
0	8.5	66.4	1	0	1	123.333	73.333	35.9167	3	9.8	83.607	1	195	164	27	98	1	0	0	0	88.4	0	5.01848
1	14.8	67	1	1	1	130.667	76	25.546	10	8.8	72.678	1	369	161	22	65	0	1	0	1	102.1	0	5.13895
1	18.5	58.3	1	0	1	144.667	92.667	34.8978	2	13.8	127.323	1	362	189	29	107	1	0	0	2	73.5	0	1.05133
0	23	59.9	1	0	1	124	80	32.8719	7	8.7	71.585	1	396	189	29	81	1	0	0	1	97.2	1	4.17248
1	8.7	56.4	1	0	1	127.333	78	34.4654	6	9	74.864	0	351	130	25	35	0	1	0	1	86.3	0	1.11157
0	33.4	51.3	1	0	1	134	94	32.6654	9	8.3	67.213	1	403	196	27	.	1	0	0	0	98.3	0	4.06571
0	8.8	65.7	1	0	1	126.667	64	29.5238	26	10.9	95.629	1	222	152	34	74	1	0	0	1	88.9	0	2.06982
1	12.6	47.1	1	0	1	110	84	27.9191	17	12.1	108.744	1	176	177	44	98	1	0	0	0	112.3	0	5.15264
1	9.8	59	1	1	1	118	62.667	30.3022	17	11.2	98.907	1	135	163	32	104	1	0	0	1	103.3	0	5.10062
1	12	77.9	1	0	1	113.333	60.667	26.3323	13	10.1	86.886	0	159	189	25	132	1	0	0	0	64	0	2.01232
1	13.1	45.3	1	1	0	154	102	38.9592	2	9.7	82.514	0	190	256	32	186	1	0	0	0	107.7	0	5.11431
0	11.6	43.2	1	0	1	153.333	104	33.1745	12	8.5	69.399	1	111	185	36	127	0	1	0	0	106.2	0	5.03765
0	7.7	57	1	0	1	130.667	84.667	26.3966	2	7.9	62.842	0	77	153	59	79	1	0	0	0	104.8	0	5.05681
1	23.5	47.5	1	1	1	122.333	76.667	32.6654	7	9.3	78.142	1	446	223	23	.	1	0	0	0	106	0	5.05407
1	19.4	48.3	2	0	1	112.667	77.333	34.4772	4	8.9	73.771	0	254	211	35	125	0	0	0	0	102.2	0	4.09582
1	9.6	54.4	1	0	1	146	84	33.3181	7	9	74.864	1	141	153	40	85	0	1	0	0	111.5	0	3.02806
1	8.2	62.9	1	0	0	136.667	86.667	38.8071	10	9	74.864	1	137	201	36	138	1	0	0	1	79.8	0	5.01848
1	6.7	58.8	1	1	0	122.667	78	26.6628	11	9	74.864	0	109	201	37	142	0	1	0	0	108.1	0	4.99932
0	37.1	59.7	1	0	1	136.667	80	28.2708	2	9.1	75.957	1	291	176	29	89	1	0	0	0	97.3	0	5.00479
1	7.3	62.6	1	0	1	130.667	73.333	32.6167	6	9.9	84.7	1	123	149	35	89	1	0	0	1	95.3	0	5.00205
0	6.8	69	1	0	1	120	67.333	26.1616	6	14.1	130.602	0	171	209	38	137	1	0	0	1	86.8	1	3.08282
1	11.2	56.8	1	0	1	128	80.667	37.4374	11	10.2	87.978	1	183	170	29	104	0	0	1	2	94.6	0	4.98289
0	6.2	78	1	0	1	128.667	55.333	28.2714	13	8.3	67.213	1	177	110	19	56	1	0	0	1	52.3	0	5.12252
0	21.4	49.5	1	1	1	126.667	68	33.0262	10	12.6	114.208	1	491	156	20	.	1	0	0	0	104.5	0	5.06229
0	8.7	57.8	1	0	1	125.333	63.333	33.404	15	8.3	67.213	1	153	118	27	60	0	1	0	0	58.7	0	5.04038
0	11.1	61.1	1	0	1	118.667	50.667	29.8396	18	8.5	69.399	1	112	176	32	122	1	0	0	0	80.8	0	5.03491
1	10.1	47.3	1	1	0	124.667	78.667	35.1145	12	10.3	89.071	1	179	178	31	111	1	0	0	1	112.1	0	5.16085
1	8.5	67.4	1	0	1	130	82.667	29.5943	6	8	63.935	1	136	158	29	102	1	0	0	1	77.3	0	4.03833
0	8.5	64.7	1	1	1	150	90	25.7066	15	11.4	101.093	1	86	186	33	136	1	0	0	1	93.9	0	6.15469
0	26	63.6	1	0	1	160	89.333	30.8913	2	8.1	65.028	1	483	184	24	.	1	0	0	1	90.2	0	4.14237
0	16.9	63.5	1	0	0	170	80	36.8035	12	12	107.651	0	238	159	29	82	1	0	0	1	63.7	0	5.08966
0	24.5	75.2	1	0	1	119.333	79.333	25.7013	13	8.6	70.492	0	239	189	33	108	1	0	0	1	87.3	0	4.9692
1	8.4	50.6	1	0	0	130	88	32.4564	14	8.7	71.585	1	96	172	30	123	0	1	0	0	114.5	0	6.06982
0	11.4	59	1	1	0	150	88	32.5205	4	8.2	66.12	0	112	156	33	101	1	0	0	0	97.8	0	6.0616
1	11.9	54.6	1	0	0	120	90	31.5948	3	7.5	58.47	1	146	177	40	109	1	0	0	0	96.1	0	5.04586
1	16.3	69.7	1	0	0	172	89.333	34.9769	15	8.7	71.585	1	224	147	24	78	1	0	0	1	86.4	0	4.04654
0	16.1	68	1	0	0	160	80	32.3694	10	7.6	59.563	1	209	181	34	105	1	0	0	2	77	0	1.02943
0	8.5	61.5	1	0	1	150	90	28.4324	26	8	63.935	1	79	173	46	111	1	0	0	0	80.6	0	7.05544
1	12.3	59.8	1	1	0	130	80	30.4459	5	7.7	60.656	0	235	136	26	63	1	0	0	0	97.2	0	7.02806
1	19.3	59.3	1	0	1	136	88	28.1983	10	8.7	71.585	1	170	152	37	81	1	0	0	0	81.8	0	5.99863
1	35.2	61	1	0	1	130	80	28.083	6	8.3	67.213	1	340	196	32	96	0	0	0	0	91.9	0	7.03354
1	12.7	74.7	1	0	0	160	68	28.6422	39	7.9	62.842	1	130	127	34	67	1	0	0	1	53.5	0	1.03491
1	12.6	60	1	1	0	110	80	18.9874	25	9.5	80.328	0	125	172	43	104	1	0	0	1	102.6	0	6.99795
1	12.3	52.1	1	1	1	170	80	31.6304	19	7.8	61.749	1	295	213	31	123	1	0	0	2	86.1	1	3.03628
1	23.8	53.4	1	0	1	150	98	31.2294	14	10.8	94.536	0	462	148	31	.	1	0	0	1	101.7	1	5.03217
1	3.5	71.6	1	0	1	150	80	24.3879	5	7.6	59.563	1	70	148	30	104	1	0	0	0	85.3	1	3.02533
1	15.8	60.6	1	0	1	130	82	29.0097	10	7.8	61.749	1	287	151	28	66	1	0	0	1	49.7	0	4.01916
0	13.4	61.8	1	0	1	130	90	24.6732	12	7.7	60.656	1	168	206	49	124	1	0	0	0	80.4	0	6.90212
1	29.1	67.7	1	0	1	130	80	34.2009	8	9.3	78.142	0	385	248	24	147	1	0	0	0	68.8	0	6.03696
1	23.2	57.7	1	0	0	140	94	33.0842	13	11.2	98.907	1	182	144	25	83	1	0	0	1	50.7	1	4.98563
0	8	53.8	1	0	0	130	80	29.1833	2	7.9	62.842	1	146	208	25	154	1	0	0	1	96.6	0	5.97673
0	16.1	72.1	1	0	0	120	70	31.1978	11	8.1	65.028	0	200	193	32	121	1	0	0	0	85	0	5.99589
1	10.6	49.2	1	0	0	140	80	24.7014	16	8.6	70.492	0	140	221	35	158	1	0	0	2	78.3	1	4
1	8.9	63.9	1	0	1	140	80	27.4205	18	7.8	61.749	1	112	218	49	147	1	0	0	0	70.6	0	5.94114
1	17.5	46.6	1	0	1	120	90	26.5423	7	8.2	66.12	1	263	232	39	140	1	0	0	0	101.6	0	6.07255
0	10	50.2	1	0	0	130	90	34.467	5	12.2	109.836	1	92	175	35	123	1	0	0	0	109.9	0	4
0	13.5	61.9	1	0	1	140	90	28.6551	4	8.1	65.028	0	231	152	28	78	1	0	0	0	71.6	0	6.05886
0	34.3	59.4	1	0	1	130	80	33.409	12	9	74.864	1	399	192	29	83	1	0	0	0	103	0	6.01506
0	17.6	44.5	1	0	1	120	80	35.9724	5	7.6	59.563	1	169	172	30	108	1	0	0	0	90.8	0	5.9603
1	9.3	59.3	1	0	1	140	90	36.3482	14	9.2	77.049	1	144	176	38	110	1	0	0	2	59.6	1	3.02259
0	10.4	70.6	1	0	1	150	80	27.344	14	8.6	70.492	1	139	197	38	131	1	0	0	2	50.3	0	6.03422
1	10.1	61	1	0	0	140	90	33.9362	17	10	85.793	0	147	219	44	146	0	1	0	1	75.2	0	6.09172
1	19.7	63.5	1	0	1	120	70	32.5788	20	8.1	65.028	1	211	179	45	92	1	0	0	0	70.8	0	4.04654
0	18	54.3	1	0	0	130	80	31.9011	15	9.1	75.957	1	310	182	24	96	1	0	0	0	96.3	0	5.02396
0	13.5	70.2	1	0	1	160	88	32.8503	7	8.4	68.306	1	168	177	28	115	1	0	0	0	86.1	0	2.06434
1	12.8	63	1	0	1	120	78	26.5217	2	9.1	75.957	1	136	127	27	73	1	0	0	0	100.4	0	6.02053
0	11.9	68.3	1	1	0	130	78	25.8821	11	10.2	87.978	1	184	157	23	97	1	0	0	0	87.3	0	4
1	10.4	51.4	1	0	1	110	82	27.8277	7	18.6	179.782	0	109	215	30	163	0	1	0	0	100.3	0	5.0486
1	21.9	65.3	1	0	1	150	90	31.409	10	9.5	80.328	1	227	244	36	163	1	0	0	0	69.9	0	5.99863
0	5.8	47.3	1	1	0	130	98	29.7115	10	8.5	69.399	1	100	161	32	109	1	0	0	0	89	0	4.05476
0	0.6	72.9	1	0	1	120	80	24.3879	19	8.2	66.12	1	104	126	25	80	1	0	0	0	93.7	0	3.06639
1	16	54.5	1	0	0	120	70	32.7942	4	9	74.864	1	.	.	.	.	1	0	0	.	84.7	1	4
1	6	54.4	1	0	1	143.333	80	24.1626	24	9	74.864	0	.	.	.	.	1	0	0	.	68	0	3.98084
0	13.7	47.5	1	0	1	150	100	32.5172	20	9.5	80.328	1	.	.	.	.	1	0	0	.	71.3	1	5.2731
0	18.4	65.6	1	0	1	160	84	27.9477	15	7.8	61.749	1	203	162	32	89	1	0	0	0	69.8	0	5.02396
0	8.6	50.8	1	1	0	130	80	27.6976	17	8.6	70.492	1	78	167	43	108	0	1	0	0	114.4	0	5.01574
1	16.2	56.2	1	0	0	130	70	28.6742	12	14.5	134.973	1	146	235	42	164	0	0	0	0	95	0	5.00205
0	10.3	60.9	1	0	1	170	90	28.1481	12	7.7	60.656	1	124	158	43	90	1	0	0	0	64.9	0	2.06434
1	12.3	54.9	1	1	0	110	80	23.5525	5	13.3	121.858	1	133	208	35	147	1	0	0	0	84.4	0	5.13073
0	10.2	66.5	1	0	1	140	90	27.8277	10	7.7	60.656	0	134	156	34	95	1	0	0	0	88.4	0	5.0486
0	24.2	64.7	1	0	1	130	80	26.9249	7	10.1	86.886	0	399	187	39	68	1	0	0	0	78.8	0	4.99932
1	9.8	57.6	1	0	1	150	80	25.7013	10	8.8	72.678	1	112	179	42	115	1	0	0	0	73.8	0	4.04928
1	29.2	65.7	1	0	0	120	80	28.7225	17	9.6	81.421	1	284	161	27	77	1	0	0	0	93.3	0	5.00753
0	11.1	72.4	1	0	1	140.667	81.333	30.2847	10	7.4	57.377	1	145	165	29	107	0	1	0	0	57.6	0	3.00342
0	11.7	60.7	1	0	1	116.667	70.667	31.9793	10	8.7	71.585	1	145	145	43	73	1	0	0	0	72.2	0	5.04038
1	16.1	68.9	1	0	1	160.667	70.667	24.8313	7	8.6	70.492	1	211	190	32	116	1	0	0	2	61.4	0	5.02396
0	8.3	50.6	1	0	1	140.667	81.333	25.2014	13	8.3	67.213	1	198	192	22	130	1	0	0	0	98.8	0	5.03491
1	21.9	52.2	1	0	1	130	88.667	31.7643	12	9.6	81.421	0	426	223	32	.	1	0	0	1	86	0	3.0089
1	4.9	63.7	1	0	1	120.667	81.333	30.3001	18	9.9	84.7	1	114	155	31	101	1	0	0	1	79.4	0	5.013
0	6.9	78.1	1	0	1	130.667	70	28.1093	9	9.7	82.514	1	140	144	34	82	1	0	0	1	81.5	0	5.04312
1	12.6	56.4	1	0	0	110	79.333	32.1361	7	7.7	60.656	0	125	186	68	93	1	0	0	0	83.5	0	5.13347
0	31.4	59	1	0	0	130	70.667	26.4572	6	9.9	84.7	1	297	175	34	82	1	0	0	0	82	0	3.0089
1	11.2	60.8	1	0	1	110	50	33.1745	12	10.4	90.164	1	192	138	37	63	1	0	0	0	96.6	0	5.06229
1	14.4	53	1	0	1	150	70.667	31.4928	4	7.5	58.47	1	244	150	29	72	0	1	0	0	88.4	0	5.02396
1	10	50.3	1	0	0	120	79.333	33.0271	4	8	63.935	0	240	180	33	99	1	0	0	0	99	0	5.05955
1	8	42	1	0	0	100	78.667	29.4017	14	12.3	110.929	0	67	163	50	100	1	0	0	1	105	1	4.01095
1	19.9	58.4	1	1	1	120	59.333	30.5426	7	8.2	66.12	0	240	231	28	155	1	0	0	0	82.4	0	3.96715
1	15.7	72	1	0	1	140	69.333	35.3068	10	9.2	77.049	1	177	166	41	89	1	0	0	1	66.7	1	3.02533
0	11.1	61.7	1	0	1	150	78.667	36.9744	13	9	74.864	1	178	169	30	104	1	0	0	0	80.5	0	4.06845
0	9.3	52.2	1	0	0	134	76.333	33.8693	9	13.9	128.416	0	135	199	35	137	0	1	0	2	113.3	1	3.10472
1	11.4	60.5	1	0	1	111.667	68.333	24.9791	15	8.3	67.213	1	163	189	27	129	1	0	0	1	81.2	0	7.04997
1	31.8	54	1	1	1	140.667	60.667	30.6783	2	9	74.864	1	254	177	28	98	0	0	1	0	61.9	0	7.07187
0	17.7	55.8	1	1	1	130.333	77	35.2108	7	11.7	104.372	0	174	183	25	123	0	0	1	.	100	0	5.01848
0	40.5	69.6	1	0	1	109.667	73	32.443	13	9.6	81.421	1	107	192	40	131	1	0	0	1	90.8	0	7.01711
1	15	65.2	1	0	1	125.667	69.667	37.6908	5	8.1	65.028	1	113	159	36	100	1	0	0	0	70	0	6.08898
1	23	64.9	1	0	1	144.333	69.333	33.925	6	9.3	78.142	1	390	169	22	69	1	0	0	0	63.1	0	2.0397
0	11	70.3	1	0	1	158	84	26.063	5	12.4	112.022	1	213	246	33	170	1	0	0	1	101.7	1	3.12936
0	17.3	65.3	1	0	1	135.667	80.333	33.2769	7	9.4	79.235	1	132	190	25	139	1	0	0	0	78.5	0	6.13826
1	44.3	56.2	1	1	1	127.667	66.333	35.2937	15	10.6	92.35	1	177	217	31	151	0	0	0	1	83.6	0	7.28542
0	9.9	64.5	1	0	1	133.333	88	33.9362	5	7.8	61.749	1	136	166	35	104	0	1	0	0	56	0	7.06913
1	14.6	66.3	1	0	1	162.667	78.333	34.3307	6	9.1	75.957	1	143	185	46	111	0	0	1	.	69.4	0	7.26899
1	33	56.3	1	0	1	126.333	76.667	36.0551	6	8.8	72.678	1	478	231	37	.	0	0	1	.	105.3	0	5.09788
1	7.5	63.5	1	0	1	114	75.333	24.5615	20	8.9	73.771	0	116	156	44	89	1	0	0	0	79.5	0	7.12936
0	31.7	54.1	1	0	1	143.333	83.667	30.8767	5	8.7	71.585	1	85	220	49	154	0	0	1	0	106.9	0	7.08008
1	15.3	64.9	1	0	1	125.667	67.667	25.3166	6	12.6	114.208	0	183	168	29	103	0	0	1	1	89.4	0	4.02464
1	2.5	57.1	1	1	1	128.667	62.333	29.7089	7	8.6	70.492	1	347	197	26	102	0	1	0	1	114.8	0	6.13826
0	36.7	46.7	1	0	1	132.333	80.667	29.5611	6	9.9	84.7	1	142	220	51	141	0	0	1	.	112.6	0	7.12936
1	13.5	67.8	1	0	1	163.667	90	26.8062	20	8.4	68.306	0	196	169	32	97	0	0	0	2	56.1	0	7.10746
0	15.8	66.2	1	0	1	129.667	71.333	33.3932	16	9.5	80.328	1	93	149	29	101	0	0	1	0	93	0	7.03628
1	12.1	58.2	1	0	1	145.333	81.333	36.6511	12	9.9	84.7	1	241	233	40	145	1	0	0	0	82.5	0	6.99247
0	15.3	53.8	1	0	1	148.667	90.667	30.711	6	10.3	89.071	0	337	200	36	96	1	0	0	.	68.2	0	7.01164
0	15.4	69	1	0	0	121.333	59.333	24.8061	17	8.8	72.678	0	205	173	30	102	1	0	0	1	68.1	0	6.07529
0	11.6	52.7	1	0	1	97.667	61	28.3146	7	10.2	87.978	1	124	134	28	81	0	0	1	0	85.7	0	3.01985
0	6.9	58.8	1	0	0	120	63.333	26.8024	K	19.4	188.525	0	175	190	56	99	0	1	0	0	69.3	0	4.94456
1	5.4	55.9	1	0	1	150	90	38.6873	8	9.9	84.7	1	83	147	42	88	0	1	0	1	77.9	0	1.59343
0	13.9	64.5	1	0	1	139.333	69.333	36.574	15	10.8	94.536	1	131	149	43	80	0	1	0	0	73.4	0	7.07187
1	6.2	61.4	1	0	1	139.333	73.333	26.7417	15	9	74.864	0	242	157	32	76	1	0	0	1	80.6	1	3.23888
0	12.5	58.6	1	0	0	117.333	71.667	26.1114	13	9.7	82.514	1	138	168	42	98	1	0	0	0	93.4	0	6.01506
1	11.6	63.3	1	0	1	119.333	69.333	37.97	K	14.9	139.345	1	247	156	31	76	0	0	0	2	79.6	0	2.99795
1	16.2	53	1	0	1	118	71	37.5512	14	12.6	114.208	0	238	217	30	139	0	0	1	1	85.5	0	1.98768
1	21.7	54.3	1	0	1	150.667	89.333	36.3482	19	10.5	91.257	1	109	162	35	105	0	0	1	0	75.5	0	5.96851
0	33.3	71	1	0	1	129	75.667	28.3146	11	8.6	70.492	1	74	175	39	121	0	1	0	1	110	0	5.99863
0	21.6	54.8	1	0	0	124.667	67.333	27.0132	15	8.6	70.492	1	204	171	37	94	1	0	0	0	84.5	0	5.98768
0	42.2	71.2	1	0	1	139.333	76	23.7554	12	10.6	92.35	0	374	289	28	186	1	0	0	.	50.1	0	6.01506
0	11.2	57.6	1	0	0	136.667	84	27.4122	16	13	118.58	0	153	236	34	171	0	1	0	0	96	0	5.00205
0	35.7	60.7	1	0	0	116	70.667	21.1762	5	10.7	93.443	0	60	160	55	93	1	0	0	0	81	0	6.00411
1	13	54.8	1	0	1	129.333	87	31.1787	5	9.9	84.7	1	378	342	42	224	0	0	1	1	75.3	0	5.94935
1	12.3	68.5	1	0	0	121.333	55.333	26.4801	30	10.6	92.35	0	112	193	44	127	0	0	1	1	68.4	0	1.01848
1	11.5	61.6	1	0	1	124.667	76.333	33.4117	10	9.4	79.235	0	215	166	34	89	0	0	1	0	91.5	0	5.97947
1	11.6	55.8	1	0	1	147.333	72	29.3144	12	9.6	81.421	0	183	180	35	108	1	0	0	0	100	0	2.00137
1	23.5	53.6	1	0	1	106	72.333	32.5258	12	9.2	77.049	0	80	173	34	123	1	0	0	0	85.2	0	6.02601
0	14.1	58.1	1	0	1	121.333	76.333	31.8278	8	8.5	69.399	1	116	174	32	119	0	1	0	.	108.7	0	5.98768
0	9.4	65.3	1	0	1	165.333	93.333	31.5018	25	12.2	109.836	0	222	209	33	132	0	0	1	1	98.8	0	3.0308
0	35.5	55.3	1	0	0	121.333	76.667	30.2397	8	11.9	106.558	1	422	271	27	.	1	0	0	0	67.5	0	6.08077
0	3.8	55.1	1	0	1	144	89.667	30.8416	12	10.4	90.164	1	105	179	25	133	0	1	0	0	87.1	0	5.07871
1	13.8	63.3	1	1	1	127.333	74.667	29.9414	7	10.2	87.978	1	185	159	34	88	0	0	1	2	106.8	0	5.61533
0	14.9	54	1	0	1	135.667	74.333	32.1715	10	9.2	77.049	1	258	211	32	127	1	0	0	0	84.9	0	4.97741
0	28.7	75.3	1	0	1	132.333	71.667	30.2094	4	9.3	78.142	1	198	164	31	93	1	0	0	1	92.1	0	2.93498
1	14.9	56	1	1	1	139.667	71.667	31.8278	14	8.1	65.028	1	418	289	31	.	0	1	0	1	77.9	0	6.0835
1	17.4	69.8	1	0	1	139	68.333	35.8636	12	7.9	62.842	1	199	156	27	89	1	0	0	0	90.6	0	5.4976
1	14.2	55.2	1	0	0	130	80.667	28.7225	10	12.5	113.115	0	235	276	42	187	1	0	0	1	75.1	0	6.07529
1	6.3	63.3	1	1	1	139	73	30.2922	12	9.9	84.7	1	150	184	34	120	0	1	0	1	67.2	0	6.02601
1	34.2	51.5	1	0	1	136.333	88.333	24.5688	3	11.5	102.186	1	471	285	37	.	0	0	1	1	103.1	0	6.03696
0	13	54.5	1	0	1	129.333	78	28.6107	6	10.7	93.443	1	267	184	27	104	1	0	0	0	67.9	0	5.10335
1	1.2	56.1	1	0	1	125.333	58.667	38.8728	7	9	74.864	1	182	103	22	45	0	0	1	0	105.4	0	6.01232
0	15.4	41.3	1	0	0	141.333	73.333	28.9699	15	8.9	73.771	1	151	175	43	102	1	0	0	0	82.8	0	6.0178
0	23.4	60.8	1	.	1	97.333	54	27.149	K	10.1	86.886	0	349	215	31	114	1	0	0	0	72.2	0	3.02806
0	8.7	61.6	1	0	1	134.667	69.333	30.8416	K	8.8	72.678	1	96	158	28	111	1	0	0	0	101.4	0	5.00479
0	23.5	59.4	1	0	1	114	66	37.4056	2	9.8	83.607	1	437	210	19	.	1	0	0	0	92.9	0	4.16701
1	9	70	1	1	1	108.667	61.333	28.3738	2	8.6	70.492	1	112	191	49	120	1	0	0	1	90.5	0	1.00753
1	14.9	41.6	1	1	0	123.667	73	27.1428	4	8.9	73.771	1	165	173	41	99	0	0	0	0	82.6	0	2.28884
1	11.4	70.7	2	0	1	128	55.333	24.9113	25	8.5	69.399	0	103	217	55	141	1	0	0	1	87.4	0	3.95072
1	22	76.6	1	0	1	139.333	66	25.6497	15	8.9	73.771	1	250	203	35	118	0	0	1	1	97.3	0	2.99795
1	6.3	68.8	1	0	1	132	66.667	26.4702	19	8.5	69.399	1	53	152	61	81	1	0	0	0	87	0	4.98289
0	14	65.1	1	0	0	109.333	59	25.7066	28	10.3	89.071	1	193	189	40	110	1	0	0	0	78.6	0	4.96372
0	11.4	66.1	1	0	1	122.333	77.667	37.6406	11	7.5	58.47	1	157	134	36	67	1	0	0	.	69.5	0	3.99452
0	12.4	61.4	1	1	1	141.333	72.667	31.4825	23	8.4	68.306	1	163	162	38	91	1	0	0	1	96.1	0	4.00821
0	3.8	66.1	1	1	1	166.667	62	38.2801	8	7.7	60.656	0	80	109	34	59	1	0	0	2	78	0	5.09788
1	18.2	54.9	1	0	1	131.333	80.667	31.5018	4	10.1	86.886	1	282	171	29	86	0	0	1	0	113.3	0	5.04312
0	21.2	55.4	1	1	1	140	75.333	29.8714	6	10.3	89.071	0	204	174	32	101	1	0	0	0	84.1	0	4.00548
0	6.3	59	1	0	1	151	68.333	31.3523	27	8.3	67.213	0	61	154	41	101	0	1	0	0	119.7	0	1.04038
0	21.8	70.8	1	0	1	125	68.667	30.9701	20	9.4	79.235	0	257	173	31	91	1	0	0	1	75.5	1	2.97057
0	16.2	61.5	1	0	1	138.667	89.667	33.0262	5	9.2	77.049	1	166	203	26	144	0	0	1	0	96.1	0	4.92539
0	32	53.5	1	1	1	109.333	64.667	37.1384	2	13	118.58	1	406	221	25	.	1	0	0	1	76	0	4.96372
1	14.5	67.3	1	0	1	122.667	53.333	28.4353	17	9.5	80.328	1	95	184	65	100	1	0	0	1	62.1	0	4.98289
1	8.3	41.2	1	0	1	158	96	39.4934	10	10.9	95.629	0	101	144	29	95	1	0	0	0	110.8	0	5.01574
1	6.3	58.7	1	0	1	136	66	28.8441	7	7.7	60.656	0	244	151	22	80	1	0	0	0	103.5	0	4.02738
0	16.8	64	1	0	1	110.667	58.667	26.9629	10	8.2	66.12	1	39	100	43	49	0	0	1	0	89.9	0	5.00205
1	4.3	62.1	1	0	1	156.333	84.667	34.467	15	10.5	91.257	1	91	135	35	82	0	1	0	0	105.6	0	5.02122
1	28.7	47	1	0	1	150	78.667	32.7487	4	8.6	70.492	0	209	166	25	99	1	0	0	0	50.6	0	4.96646
1	14.7	79.5	1	0	1	142.667	76	28.6107	30	8.2	66.12	1	128	164	38	100	1	0	0	0	43.5	0	2.02601
1	5.5	72.3	1	0	1	137.333	60.667	36.7869	10	10.1	86.886	1	112	127	36	69	0	1	0	1	77.2	1	3.98905
0	19.3	55.8	1	0	1	128.667	73.333	36.9744	12	9.8	83.607	1	449	135	21	.	1	0	0	1	100	0	5.00753
0	5.2	63.5	1	1	1	175.333	90	33.8926	30	8.6	70.492	0	73	202	44	143	1	0	0	1	79.5	0	5.00205
1	11	58.8	1	0	1	121.333	74.667	31.0457	16	8.6	70.492	1	121	145	29	92	0	0	1	1	103.4	0	4.01916
0	5.1	67.3	1	0	1	146	90.333	32.4015	9	7.7	60.656	0	89	188	32	138	1	0	0	0	56.3	0	4.94456
1	9	72.1	1	0	1	110.333	62	22.8938	12	7.6	59.563	1	113	108	39	46	0	1	0	.	69.5	0	2.06982
0	20.2	56.6	1	0	1	132	86.667	33.2334	7	9.7	82.514	1	200	201	40	121	0	0	1	2	60.7	0	4.96372
1	9.5	60.4	1	1	1	138.667	81.333	26.3966	20	10.8	94.536	1	70	147	47	86	0	1	0	0	68.5	0	2.10815
0	17.7	56	1	1	1	100.667	73	27.2864	10	8.9	73.771	0	212	189	52	95	0	1	0	1	64.6	1	3.96715
0	13.6	76.6	1	1	1	174	83	31.9	12	8.6	70.492	0	194	150	36	75	0	0	1	1	82.3	0	5.02122
0	10.6	71.5	1	0	0	128.667	74	26.0137	47	10.8	94.536	1	187	181	32	112	1	0	0	0	75.1	0	4.98289
0	6.4	54.3	1	1	1	132.667	73.333	23.6444	13	8.8	72.678	1	92	152	37	97	0	1	0	0	87.6	0	5.05955
1	11.6	61.6	2	0	1	138.333	80	34.928	20	10.1	86.886	0	326	291	43	182	1	0	0	1	53.9	0	5.07871
0	6.1	63	1	0	1	177.333	91.333	37.6227	16	8	63.935	1	126	145	28	92	1	0	0	1	64	0	3.98631
0	11.2	60	1	1	1	124	77.333	38.8076	10	8.3	67.213	0	300	205	26	119	0	0	1	0	72.6	0	4.96099
1	14.1	64.1	1	1	0	111	73	34.6197	3	8.4	68.306	1	162	220	40	148	1	0	0	1	70.5	0	7.154
1	11.5	65.7	1	0	1	167	77	30.8141	25	8.8	72.678	0	206	149	24	84	0	0	1	1	93.3	1	3.05544
1	9.5	76.3	1	0	1	182.667	87.333	28.9137	4	7.9	62.842	1	122	141	35	82	1	0	0	2	58.3	0	3.57563
1	17.2	61.7	1	0	0	115.333	60	31.0457	29	9	74.864	1	116	148	30	95	1	0	0	2	91.4	1	3.07187
0	9	75.5	1	0	1	126	68	25.9828	20	7.7	60.656	1	85	150	34	100	1	0	0	0	65.1	0	5.0705
0	8.6	73.6	1	0	1	140.667	61.333	29.2401	10	7.6	59.563	1	97	155	36	99	1	0	0	0	59.4	1	4.28747
1	33.2	77.1	1	0	1	155.333	76.667	33.3323	7	10.2	87.978	1	246	215	52	114	1	0	0	1	82	1	2.0616
1	11.5	53.4	1	0	0	108	74	25.5703	12	9.2	77.049	1	111	155	41	92	1	0	0	0	96.9	0	7.06366
0	36.8	57.3	2	0	0	140.667	81.333	31.3402	4	7.5	58.47	1	328	178	36	76	1	0	0	0	101	0	7.03354
1	10.2	66.5	1	0	1	142.667	74.667	29.3154	8	7.8	61.749	1	181	177	26	115	1	0	0	0	77.8	0	7.02806
0	17.2	67	1	1	1	109.333	63.667	32.1636	4	11.6	103.279	1	236	169	36	86	1	0	0	1	88.1	0	6.03149
0	16.1	47	2	1	0	128.667	76	28.5264	10	11.7	104.372	1	148	324	25	270	1	0	0	0	67	1	4.99932
0	7.5	58	1	0	1	136.667	63.667	30.3362	18	8.4	68.306	1	110	139	33	84	1	0	0	1	82.6	0	6.5243
1	36.9	55	1	0	1	132.667	76.667	35.7009	4	10.2	87.978	1	409	185	33	.	1	0	0	0	95.8	0	6.02875
0	6	67.6	1	0	0	130.333	72.333	26.9367	4	7.7	60.656	1	62	176	40	124	1	0	0	0	56.2	0	5.12799
0	13.4	67.1	1	0	1	134	72.667	31.4928	5	7.6	59.563	1	144	154	35	91	1	0	0	1	88	0	6.59001
0	15.4	48.4	1	1	1	124.667	74	39.2561	7	7.9	62.842	1	158	154	26	97	1	0	0	0	105.3	0	6.09719
1	8.7	49.7	1	0	1	131.333	88	36.3686	10	8.1	65.028	1	178	163	32	95	1	0	0	0	117.5	0	6.06708
0	13.7	54.2	1	0	1	138.667	76	30.7435	3	9.7	82.514	1	232	132	25	61	1	0	0	1	113.8	0	6.85832
1	20.9	65.6	1	0	0	112	67	28.914	5	8.2	66.12	0	324	213	27	121	1	0	0	0	69.8	0	5.09788
1	15	51.5	1	0	1	155.333	84	31.3402	8	7.6	59.563	0	170	140	28	78	1	0	0	2	116	0	6.86927
0	19.6	53.9	1	0	1	110	66.667	36.2388	15	7.9	62.842	1	200	162	37	85	1	0	0	.	85	0	6.09446
1	7	58.8	1	0	1	114	68.667	38.2009	6	10.2	87.978	1	180	169	29	105	0	1	0	1	76.4	0	6.15469
1	30.9	74	1	0	1	128.667	78	28.083	6	9.6	81.421	1	478	161	35	.	1	0	0	1	65.8	0	5.06229
0	14.4	53.8	1	1	0	122	73.333	29.0097	2	7.7	60.656	1	232	150	24	79	0	0	1	.	107.1	0	6.06434
1	8.3	60.2	1	0	1	137.333	72.667	31.7643	15	8.5	69.399	1	156	144	30	83	1	0	0	1	97	0	6.11088
1	12.3	56.4	1	0	0	130	70	35.0299	16	8.8	72.678	0	236	154	21	86	1	0	0	1	74.4	0	1.08693
1	17.6	78.7	1	0	0	124.667	74	26.4702	10	7.6	59.563	0	284	197	32	108	1	0	0	1	63.6	0	6.00137
1	12.7	75.5	1	0	1	163.333	86	29.7278	3	8.3	67.213	0	313	179	21	95	1	0	0	1	92	0	6.01506
0	31.1	55.2	1	0	1	156	92	31.1298	15	10.9	95.629	0	360	310	36	202	1	0	0	1	84.2	1	5.84257
0	9.6	74.8	1	0	1	113.333	75.333	27.241	20	7.8	61.749	1	82	126	38	72	1	0	0	1	48.9	0	1.10062
0	7.6	67.9	1	0	0	115.333	67.333	34.9578	25	10	85.793	0	182	137	35	66	1	0	0	.	61.8	0	6.08077
0	10	54.2	1	0	1	131.333	71.333	38.9375	2	12.6	114.208	1	149	258	33	195	1	0	0	0	96.4	0	6.08624
1	15.2	70.2	1	0	0	126	67.333	31.0457	9	9.6	81.421	0	249	176	23	103	1	0	0	2	55.2	0	6.02053
0	17.4	74.5	1	0	1	140.667	72	32.805	15	7.7	60.656	0	291	185	29	98	1	0	0	1	73.6	1	4.96646
1	15.2	59.7	1	0	0	127.333	73.333	25.3539	2	9.6	81.421	0	134	185	39	119	1	0	0	0	97.3	0	5.99863
1	13.5	71.7	1	0	1	113.333	70	33.3181	15	.	.	0	267	187	23	110	1	0	0	0	85.2	0	6.00958
0	16.5	70.2	1	0	1	141.333	79.333	28.2308	9	7.8	61.749	0	266	179	32	94	1	0	0	0	86.1	0	5.11704
1	16.4	48.5	2	0	1	105.333	60	29.9073	1	8.4	68.306	0	168	256	52	171	1	0	0	0	114	0	6.07803
0	14.9	52.9	1	0	1	122.667	73.333	36.6821	8	9.3	78.142	1	146	175	40	106	1	0	0	0	52.4	0	6.02601
0	20.4	59.8	1	0	1	127.333	72	47.5064	2	7.5	58.47	0	265	143	28	62	1	0	0	0	92.6	0	6.05886
1	10.1	73.8	1	0	1	120	61.333	30.1523	11	9.3	78.142	0	85	173	37	119	1	0	0	1	45.3	0	1.05681
1	12.8	53.3	1	0	0	136.667	86.667	35.4281	5	7.6	59.563	1	205	143	28	74	1	0	0	0	85.4	0	6.04517
0	11.6	66.9	1	0	1	122.667	70.667	35.0222	12	11.3	100	0	133	296	47	222	1	0	0	0	62.2	0	3.73443
0	8.9	64.6	1	0	0	125.333	71.333	30.5891	4	8.1	65.028	1	121	169	41	104	1	0	0	0	63.3	0	6.05065
1	26.4	46.8	1	0	1	129.333	72.667	29.3151	4	8	63.935	1	360	237	37	128	1	0	0	0	106.5	0	6.09172
1	13	71.8	1	0	1	136	68.667	30.1526	21	7.6	59.563	1	189	117	32	47	1	0	0	0	75	0	5.57974
1	8.8	69.7	1	0	1	114	52.667	39.4158	18	9	74.864	1	133	144	32	85	1	0	0	0	50.7	0	6.04517
0	12.1	45	1	0	0	102	72	39.1684	12	11.4	101.093	0	198	225	31	154	0	0	1	0	107.9	0	5.32786
0	10	57.9	1	0	1	150	82	39.0945	11	8.7	71.585	1	139	172	36	108	1	0	0	2	82.7	1	3.0308
0	6.9	72.7	1	0	1	133.333	76.667	25.546	8	8.5	69.399	1	98	123	34	69	1	0	0	1	49.6	0	5.85079
1	7.2	70.7	1	0	1	132.667	74.667	28.2917	10	8	63.935	0	166	168	32	103	1	0	0	0	60.6	0	5.00205
0	8	76.3	1	0	1	118.667	60	29.8735	7	8.2	66.12	1	139	135	33	74	1	0	0	2	35.7	0	5.30595
0	0	57.2	1	1	0	99.333	72	33.0309	0	7.5	58.47	0	74	98	27	56	1	0	0	0	99	0	2.66393
0	37	76.1	1	0	1	122.667	78	33.8604	16	7.7	60.656	1	471	249	27	.	1	0	0	2	48.4	1	2.31896
1	22.1	59.8	1	0	0	98	57.333	39.1903	7	9.4	79.235	1	253	145	24	70	1	0	0	0	92.6	0	5.00205
0	10.2	56.5	1	0	1	138.667	74	30.7413	9	9	74.864	1	140	184	36	120	1	0	0	0	99.5	1	4.02464
1	13.5	41.3	1	0	0	116.667	76	35.1256	4	12.1	108.744	1	190	189	35	116	1	0	0	0	110.7	0	5.11704
1	6.9	53.3	1	0	1	116	86.667	34.6197	7	8.2	66.12	1	73	156	49	92	1	0	0	2	101.8	0	3.2115
1	12.8	75.8	1	1	1	112	52.667	33.3181	8	7.7	60.656	1	129	149	40	83	1	0	0	0	82.8	0	5.00479
1	10.7	68.5	1	0	1	131.333	64.667	31.7643	20	8.4	68.306	1	163	181	33	115	1	0	0	0	51.1	0	2.98426
0	9.6	72.9	1	0	1	133.333	73.333	36.2119	6	8.5	69.399	1	129	128	29	73	1	0	0	1	49.5	0	5.25394
0	8.4	51.2	1	1	1	129.333	76	36.4958	3	8.6	70.492	0	213	158	22	93	1	0	0	0	86.6	0	4.97467
1	7.5	73.8	1	0	1	109.333	60	33.2238	4	7.9	62.842	1	121	163	41	98	1	0	0	0	65.9	0	4.98015
0	7.7	64.5	1	0	1	112.667	56.667	29.4133	15	9.2	77.049	1	97	135	31	85	1	0	0	0	57.5	1	1.48118
1	23.7	56.6	1	0	1	118	68	36.6511	15	9.4	79.235	1	370	179	19	86	1	0	0	0	66.9	1	3.3128
1	0	80.1	1	0	1	105.333	51.333	35.31	22	9.5	80.328	1	61	138	50	76	1	0	0	1	70.7	0	1.28679
1	9	57.1	1	0	0	111.333	78.667	27.0132	12	8.3	67.213	1	174	172	48	89	1	0	0	0	83.1	0	5.03491
1	15.5	55.2	1	1	0	113.333	66.667	30.0131	15	9.1	75.957	1	351	196	29	97	1	0	0	0	75.1	0	5.25394
0	8.4	56.7	1	0	0	128	80	32.1715	10	11.2	98.907	0	174	302	37	230	1	0	0	0	94.7	0	5.21287
0	13.2	55.8	1	0	1	152	82	35.7634	5	9.2	77.049	1	233	181	33	101	1	0	0	0	112.6	0	5.18823
0	5	77.3	1	0	1	109.333	51.333	27.6399	10	9.5	80.328	1	139	156	34	94	1	0	0	0	52.5	0	4.99658
1	8.5	71.6	1	0	0	139.333	77.333	29.6279	18	7.7	60.656	1	122	154	35	95	1	0	0	0	75.1	0	4.02464
0	9.5	57.1	1	0	1	121.333	70	31.2213	6	8	63.935	1	137	186	38	121	1	0	0	.	99.1	0	4.09035
1	5.9	71.3	1	0	0	130	74	24.3495	12	9.3	78.142	1	75	220	57	149	0	1	0	1	87.2	0	5.05407
1	20	55.4	1	0	1	132	87.333	33.529	19	9.1	75.957	0	257	189	35	102	1	0	0	1	67.5	0	1.90281
1	31.9	66.7	1	0	1	124.667	73.333	28.8963	8	8.3	67.213	0	238	161	38	75	1	0	0	1	77.7	0	5.04038
0	18.8	65.1	1	1	0	140.667	87.333	37.9362	7	7.8	61.749	0	185	227	39	151	1	0	0	0	93.7	1	5.65366
0	10.8	63.3	1	0	1	118.667	77.333	35.7416	9	10.9	95.629	1	167	161	31	97	1	0	0	0	70.9	0	0.99932
1	36.9	54.5	1	1	0	130.667	86.667	34.1886	5	10	85.793	1	412	242	33	.	1	0	0	1	100.9	0	7.01437
0	13.8	64.8	1	0	1	132.667	81.333	30.4369	5	7.9	62.842	1	166	197	36	128	0	1	0	0	108.8	1	5.48118
1	33.1	59.4	1	0	1	142.667	79.333	35.0415	17	9.2	77.049	1	237	264	54	162	1	0	0	1	72.9	0	6.84736
1	18.6	53.3	2	0	1	138.667	74.667	36.1867	10	8.8	72.678	0	170	255	44	177	1	0	0	0	110.3	0	7.26352
0	1.1	65.4	1	0	1	152.667	77.333	30.1467	8	10.4	90.164	1	107	163	27	114	1	0	0	1	89.1	0	6.99795
1	15.8	68.4	1	0	1	143.667	70.333	37.3948	15	10.5	91.257	1	173	142	29	78	1	0	0	1	61.6	0	7.06913
1	12.8	48.2	1	1	1	112.667	76	24.1412	5	9.7	82.514	1	185	181	34	110	1	0	0	0	105.5	0	3.24435
1	22.2	64.5	1	0	1	146.667	81.333	35.0415	4	8.4	68.306	0	383	193	25	92	1	0	0	0	70.3	0	6.6694
0	10.3	52.8	1	0	1	136	82	33.925	10	8.9	73.771	1	133	184	41	117	1	0	0	0	97.3	0	7.06913
1	22.7	49.4	1	1	1	129.667	67.333	34.9578	6	8.2	66.12	1	458	242	31	.	1	0	0	0	87.7	1	6.4668
1	21.3	61.6	1	0	1	125.333	64.667	25.1272	6	8.1	65.028	0	254	181	28	102	1	0	0	0	91.5	1	1.09788
0	13.2	54.3	1	0	1	149.333	99.333	31.3571	5	8.5	69.399	1	231	178	38	94	1	0	0	1	96.3	0	6.94319
0	16	65.3	1	0	1	143.333	73.333	38.4882	25	8.1	65.028	0	206	187	36	110	1	0	0	1	98.8	0	4.81314
1	5.8	74.8	1	0	0	118.667	56.667	24.8169	14	8	63.935	0	112	166	44	100	1	0	0	1	92.4	0	6.99247
1	9.1	69.6	1	0	1	121.333	55.333	33.8005	2	8.1	65.028	0	157	198	32	135	0	0	0	0	76.1	1	4.73648
1	8.8	63	1	1	1	142.333	67.333	38.8728	30	8	63.935	1	186	245	32	176	0	1	0	1	82.4	1	3.33744
0	0	47.4	1	0	1	119.333	74	29.4406	5	9.9	84.7	0	71	209	38	157	0	1	0	0	103.1	0	2.55715
1	11.5	54.1	1	0	1	130	71.333	37.2385	2	11.1	97.815	1	203	182	26	115	1	0	0	1	101.2	1	4.31485
0	13.8	50.5	1	0	1	107.333	60.667	38.5515	8	8.8	72.678	1	224	198	35	118	1	0	0	1	63.4	0	6.76523
0	17.6	54.1	1	1	0	134.667	72.667	30.6783	3	8.8	72.678	0	278	211	29	125	1	0	0	0	84.9	0	6.83641
0	6.6	58.2	1	0	1	104	62	24.7683	13	9	74.864	1	76	143	46	82	1	0	0	0	73.5	0	6.72964
1	6.5	68.1	1	0	1	126.667	63.333	32.7631	20	10.4	90.164	1	138	156	25	103	1	0	0	0	68.6	0	6.705
0	19.5	65.4	1	0	1	146	60	32.312	26	7.7	60.656	0	289	206	32	116	0	0	1	2	78.4	0	6.61191
1	14.8	54.4	1	1	0	128.667	62	24.3879	0	9.7	82.514	1	190	205	37	130	1	0	0	0	101	0	3.26899
0	6.2	66.1	1	1	1	168	84	30.5957	2	8	63.935	1	71	139	40	85	1	0	0	0	93	0	6.55168
0	9.7	56.7	1	1	1	114	60	36.6713	6	7.9	62.842	1	167	135	13	89	1	0	0	0	74.3	0	6.29432
0	23	53.6	1	0	0	135.333	88.667	33.529	8	9.9	84.7	0	473	175	22	.	1	0	0	1	101.6	0	6.31348
1	22.5	53.6	1	1	1	124	65.667	32.3128	6	7.8	61.749	1	275	188	24	109	1	0	0	0	48.3	0	1.27584
0	11.1	59.6	1	1	0	133.667	74	28.5064	7	10.3	89.071	0	173	168	32	101	1	0	0	1	92.8	0	1.74401
1	17.8	60	1	0	1	175.667	83.333	38.5027	25	6.7	49.727	1	169	161	35	92	0	0	0	2	81.4	1	1.80698
1	5.9	62.5	1	0	1	138.333	81.333	33.4617	8	9.1	75.957	0	98	179	23	136	1	0	0	0	80	1	5.74675
1	9.3	63	1	0	0	143.667	91.333	28.002	5	7.6	59.563	0	155	209	40	138	1	0	0	0	90.6	0	6.26968
0	20.6	58.7	1	0	0	153	78	29.5943	9	9.1	75.957	0	314	208	21	124	1	0	0	0	73.2	1	4.00821
1	6	46	1	0	1	134.333	76	38.2801	1	9.3	78.142	0	131	177	22	129	0	0	0	0	89.9	0	6.0835
1	9.4	46.3	1	0	1	132.333	84	33.2773	8	8.3	67.213	1	111	186	39	125	1	0	0	0	106.9	0	6.49966
0	5.4	60.9	1	0	1	162.333	80	38.1414	16	8.5	69.399	1	87	159	43	99	0	1	0	1	111.8	0	2.54346
1	8.7	49	1	0	1	162	75.667	34.6106	9	10.4	90.164	1	79	227	68	143	0	1	0	1	90.9	0	1.33607
0	12.5	55.5	1	0	1	130.667	79.333	23.8708	10	13.3	121.858	0	137	270	50	193	0	1	0	1	86.8	0	6.09446
1	17.5	60.3	1	0	0	114.667	60.333	29.8714	7	10.2	87.978	1	227	198	39	114	1	0	0	0	59.2	0	4.38877
0	7.2	61	1	1	1	108.667	63.333	30.9498	21	8.4	68.306	1	126	133	25	83	1	0	0	0	72.1	0	6.05613
0	39.9	53.9	1	0	1	154.333	80	36.0677	10	11.4	101.093	1	319	259	34	161	1	0	0	0	96.6	0	6.03696
1	11	54.9	1	0	0	143	88	36.7801	6	8.4	68.306	0	167	146	29	84	0	1	0	1	111.1	0	6.02327
1	15.1	61	1	0	1	148.333	73	28.6107	12	8.3	67.213	1	197	185	37	108	1	0	0	1	80.9	0	6.03696
0	21.9	57.6	1	0	1	164	89	29.5842	3	7.7	60.656	1	257	189	45	92	1	0	0	0	82.8	0	5.28953
0	10.7	71.9	1	0	1	136.667	68.667	26.6323	8	8.4	68.306	1	155	114	24	59	1	0	0	0	74.9	0	6.03696
0	5.5	54.6	1	0	1	140.667	77.667	30.711	28	7.6	59.563	1	66	191	50	128	1	0	0	0	75.4	0	5.91923
0	22.5	63.4	1	0	0	148.667	86.667	35.7689	15	10	85.793	0	453	238	28	.	1	0	0	1	90.3	0	5.88364
1	15.4	60.7	1	0	1	140.667	71.667	37.6265	15	7.5	58.47	1	271	188	20	114	1	0	0	0	49.6	0	1.83436
0	19.6	56	1	0	1	143.667	80.333	26.6494	13	8.2	66.12	1	150	135	33	72	1	0	0	0	67.2	0	4.9911
1	12.3	51.9	1	1	0	116.667	69.333	34.4792	5	8.5	69.399	1	166	146	26	87	1	0	0	0	97.9	0	5.05955
0	19.6	69.5	1	0	1	172.667	82	35.7859	9	7.8	61.749	0	213	196	39	114	1	0	0	1	61.1	0	5.78782
0	18.6	47.9	1	1	1	116	55.667	34.4397	10	8.6	70.492	1	319	187	28	95	1	0	0	0	79	0	4.77481
0	2	61.6	1	0	0	134.667	62.333	37.1494	22	7.8	61.749	1	98	154	43	91	1	0	0	0	80.5	0	5.5989
0	20.7	61.8	1	0	1	139	70.333	30.2549	10	9.3	78.142	1	218	220	46	130	1	0	0	0	95.9	1	5.03765
1	8.8	52.3	1	1	1	131.333	75	29.4133	7	11.1	97.815	1	161	132	20	80	1	0	0	0	102.5	0	5.51951
0	13.9	68.1	1	0	1	145.667	69	29.3209	7	7.7	60.656	0	175	224	33	156	1	0	0	0	76.9	0	3.53183
0	21.4	53.3	2	0	1	157.333	78.333	30.3888	11	8	63.935	1	195	151	33	79	1	0	0	1	84	0	3.82752
0	9.6	55.6	1	1	0	160.667	90	28.4324	6	12.3	110.929	1	72	179	55	110	0	1	0	0	97.4	0	5.295
0	8	71.3	1	0	0	161	85.333	31.6882	8	7.7	60.656	1	121	196	46	126	1	0	0	0	85.4	0	5.25667
1	18.5	68.9	1	0	1	175.667	63	30.7435	14	8.2	66.12	1	204	188	34	113	1	0	0	1	61.4	0	4.8104
0	7	48.9	1	1	1	131.333	73.333	30.4479	8	8.7	71.585	1	97	164	31	114	1	0	0	0	105	0	4.77755
0	10.6	52.9	1	1	1	151.333	82.333	26.063	21	10.6	92.35	0	163	201	26	142	1	0	0	0	85.6	0	5.24846
1	22.4	48.4	1	1	1	158.333	80	34.153	4	8.6	70.492	1	331	241	37	138	1	0	0	0	100.4	0	2.2423
1	6.6	55.3	1	0	1	135.667	78.333	36.9928	10	9.3	78.142	1	106	142	50	71	1	0	0	0	106	0	5.21013
0	6.2	56.5	1	0	1	168	97.333	34.4387	7	8.5	69.399	1	64	144	42	89	0	1	0	1	115.3	1	3.06639
1	4.4	64.3	1	1	1	125.667	75.667	29.7278	K	11.2	98.907	1	211	210	43	125	0	1	0	1	81.6	1	5.05133
0	9.1	77.1	1	0	0	140.333	79.667	31.9864	21	9.5	80.328	0	86	231	40	174	1	0	0	0	44.2	0	5.18275
1	7.3	72.6	1	0	1	135.667	76	32.2216	6	7.9	62.842	1	104	146	42	84	0	1	0	1	86.4	1	4.51472
1	6.4	57.7	1	1	1	149	77.667	33.2238	2	9.4	79.235	1	99	169	37	112	1	0	0	0	94	0	4.99384
0	5.5	53.5	1	0	0	132.667	72	30.8913	5	13	118.58	1	164	288	30	226	0	1	0	0	112.2	0	4.99658
0	15.4	52.8	1	0	1	136.667	78	39.2857	20	12.2	109.836	1	180	250	42	172	0	1	0	1	99.3	0	3.53183
0	12.7	46.5	1	0	1	157.667	90	32.8873	4	10.9	95.629	0	271	291	31	206	0	1	0	1	69.1	0	4.50924
1	16.9	62.6	1	0	0	129	71.667	39.0872	5	10.4	90.164	1	240	164	34	82	1	0	0	1	80	0	5.01574
1	11.7	56.6	1	0	1	157.667	87.333	32.1692	12	8.5	69.399	1	154	192	48	113	1	0	0	0	94.7	0	5.06776
1	14.4	66.3	1	0	0	141.333	76	30.8913	15	10.3	89.071	1	226	174	32	97	1	0	0	0	62.5	0	3.75633
0	23.9	51.2	1	0	0	135.333	71.333	25.0818	7	8.7	71.585	0	368	157	27	57	1	0	0	1	86.6	0	4.84052
1	14.2	58.5	1	0	0	149.333	92.667	30.4318	10	9.1	75.957	0	163	162	27	102	1	0	0	0	66	0	7.38125
0	10.1	44.5	1	1	1	108.667	75.333	27.5736	3	8.3	67.213	1	115	229	38	168	0	1	0	0	105.3	0	3.40041
0	13.7	60.5	1	0	1	117.333	68.667	39.3513	2	10.3	89.071	1	176	139	29	75	1	0	0	0	96.8	1	4.05202
1	16.3	64.5	1	0	1	109.333	70.667	32.5172	6	9.1	75.957	1	142	131	29	74	1	0	0	0	89.6	0	7.32375
0	30.1	67.6	1	0	1	134.667	74.667	36.8287	5	14.1	130.602	1	305	160	25	74	1	0	0	1	92	1	3.7974
0	3.5	77.1	1	0	0	134.667	75.333	33.2238	3	8.2	66.12	1	75	132	41	76	1	0	0	.	64.4	0	7.26352
1	12.5	60.3	1	1	1	130.667	67.333	39.366	22	8.7	71.585	1	244	187	31	107	1	0	0	0	92.3	0	7.27447
0	13.6	71.8	1	0	0	122.667	63.333	26.7845	22	7.9	62.842	1	139	197	39	130	1	0	0	1	49.9	0	7.02806
1	11	68.4	1	0	0	134	61.333	24.8413	19	8.8	72.678	1	80	183	53	114	1	0	0	2	61.6	0	6.75428
0	21	53	2	0	1	125.333	73.333	34.4162	5	8.5	69.399	0	165	189	51	105	1	0	0	0	104.1	0	7.06913
1	20	45.1	2	0	0	129.333	82.667	38.8728	6	9	74.864	0	162	139	34	73	1	0	0	1	89	0	7.12663
0	13.9	70.2	1	0	1	128.667	62.667	32.6	15	8.2	66.12	1	220	203	24	135	1	0	0	0	60.8	0	7.09651
1	9.7	62.9	1	0	1	132	72	38.6318	8	8	63.935	1	123	165	37	104	1	0	0	1	79.8	0	7.03354
0	30.8	76.2	1	1	1	132	72	33.1173	5	10.6	92.35	0	266	179	34	92	1	0	0	0	44.5	1	2.2642
1	33.8	64.6	1	1	1	145.333	76.667	24.4295	5	9.5	80.328	0	295	231	24	148	1	0	0	2	89.6	0	7.03354
1	21.4	75.6	1	0	1	130.667	63.333	30.1409	10	7.7	60.656	0	181	217	46	135	1	0	0	0	73	1	6.34086
1	22.9	76.5	1	0	1	116.667	59.333	33.5518	5	9.2	77.049	1	254	143	35	57	1	0	0	1	91.3	1	5.59343
0	18.6	74.5	1	0	1	133.333	70	38.8728	4	9.4	79.235	0	300	183	27	97	1	0	0	0	87.7	1	6.09446
1	12.6	59.9	1	0	1	120	63.333	30.458	7	8.4	68.306	0	146	138	23	86	1	0	0	0	92.6	0	7.08008
1	19.4	66.4	1	0	1	137.333	70	34.3106	4	10.3	89.071	1	306	133	33	39	1	0	0	1	69.4	0	1.03491
0	7.2	68.2	1	0	1	128.667	70	31.6304	11	9	74.864	1	90	173	37	118	1	0	0	0	87.3	1	6.11362
0	58.6	59	1	0	1	138	64	38.5519	5	10.2	87.978	1	367	211	43	94	1	0	0	1	93.2	1	6.54346
1	17.1	70.5	1	0	1	150.667	73.333	27.4332	25	9.6	81.421	1	133	210	52	132	1	0	0	2	46.3	1	3.05818
0	13.9	54.1	1	0	1	102.667	66.667	30.5891	15	8.7	71.585	1	93	167	39	110	1	0	0	0	52	0	6.99521
1	32.7	71.3	1	1	0	122	66.667	29.7089	21	9.1	75.957	1	415	157	27	.	1	0	0	1	60.3	0	6.74606
0	14.3	53.6	1	0	1	138	69.333	30.3999	10	8.4	68.306	1	94	199	55	126	1	0	0	0	52.2	0	6.84189
0	24.2	54.9	1	1	1	109.333	70	37.7795	7	10.5	91.257	1	220	182	28	110	1	0	0	1	95.9	1	5.2731
0	21.7	52.8	1	0	1	141.333	82.667	33.3181	2	9.2	77.049	1	250	214	39	125	1	0	0	0	76.3	0	4.48734
0	8.3	67.9	1	0	0	111.333	76.667	19.3877	5	8	63.935	0	50	148	56	82	1	0	0	0	91.9	0	6.80903
1	8.9	48.8	1	1	1	112	70.667	26.4247	3	8.8	72.678	1	67	183	39	131	1	0	0	0	78.5	0	6.96783
0	18.4	67.8	1	1	1	113.333	66.667	33.4617	20	9.3	78.142	1	92	258	52	188	1	0	0	0	56.1	0	6.83094
1	8.8	74.7	1	1	1	139.333	72.667	27.9352	17	9	74.864	1	170	174	33	107	1	0	0	1	87.6	0	5.05681
1	18.8	76.6	1	0	0	112.667	62.667	36.334	10	7.7	60.656	1	330	144	25	53	1	0	0	2	44.4	0	3.27447
0	9.4	73.9	1	1	0	110	61.333	17.655	15	12.7	115.301	1	126	131	28	77	1	0	0	1	99.1	0	5.50308
1	14	73.2	1	0	1	142.667	73.333	26.4572	12	8	63.935	1	129	156	39	91	0	0	1	0	54.1	0	6.7707
0	8.4	64.7	1	0	1	110.667	61.333	33.7821	12	8.1	65.028	1	129	151	27	98	1	0	0	0	93.9	0	6.24778
1	14.2	77	1	0	1	150.667	82.667	31.382	24	7.6	59.563	0	230	225	33	147	1	0	0	0	58	0	3.75359
1	8	61.3	1	0	1	129.333	65.333	30.2922	11	8.9	73.771	0	101	176	47	107	1	0	0	0	58.8	0	6.71047
0	3.1	62.8	1	0	0	124	78.667	22.1957	6	8.3	67.213	0	45	182	44	129	1	0	0	1	100.6	0	6.88296
1	5.1	74.2	1	0	1	135.333	76	22.7304	9	7.7	60.656	0	64	165	50	102	1	0	0	0	83.7	0	1.2512
0	19.8	50.6	1	1	1	162	94	31.9793	2	8	63.935	1	160	259	57	170	0	0	0	1	98.8	0	6.73785
0	6.4	51.3	1	0	1	138	81.333	31.9588	22	11	96.722	1	160	197	29	136	1	0	0	1	98.3	0	6.74606
0	11.9	74.9	1	0	1	154	76	34.7542	12	8.9	73.771	1	154	148	31	86	1	0	0	1	87.4	1	4.0794
1	10.4	52.4	1	0	1	146	88	38.4294	2	12.7	115.301	1	95	179	45	116	0	1	0	0	72.5	0	6.50787
0	36.7	72.8	1	0	0	120	58	28.3146	15	8.4	68.306	1	224	196	40	111	1	0	0	1	54.2	0	6.49966
1	12.9	67.6	1	0	0	118.667	76	30.7331	12	8.5	69.399	0	164	191	36	122	1	0	0	2	68.8	1	2.98973
1	11.8	62.8	1	0	0	131.333	75.333	30.5714	8	7.7	60.656	0	126	175	34	116	1	0	0	0	90.7	0	6.49692
0	10.4	56.1	1	0	1	124.667	62	33.7489	9	7.5	58.47	1	184	175	28	110	1	0	0	0	95.1	0	5.99589
1	2.8	61.9	1	0	1	130.667	70	31.9588	2	8.8	72.678	1	67	119	23	83	1	0	0	0	95.8	0	6.28611
1	4.2	50.7	1	0	0	114.667	80.667	28.6107	12	8.1	65.028	0	41	135	39	88	1	0	0	0	103.7	0	6.23956
0	9.7	66.3	1	0	1	152.667	69.333	30.4069	10	8.6	70.492	0	181	155	29	90	1	0	0	0	88.5	0	5.05133
1	7.1	61.4	1	0	0	113.333	85.333	38.8076	12	8.4	68.306	1	101	133	30	83	1	0	0	0	80.6	0	6.03149
0	6.1	67.5	1	0	0	132	69.333	20.1058	19	13.9	128.416	0	86	162	44	101	1	0	0	0	87.8	0	6.0616
0	14.9	62.5	1	0	1	126.667	77.333	36.6765	15	10.1	86.886	1	193	195	38	118	1	0	0	1	71.3	1	5.23751
0	17.4	63.5	1	0	1	148.667	80	27.149	23	10	85.793	1	240	179	45	86	0	1	0	1	109.8	1	4.51472
1	13.3	44.4	1	0	0	110.667	75.333	31.7782	8	9.9	84.7	1	131	240	36	178	1	0	0	0	81	0	3.32101
1	6.1	59.6	1	0	1	120	78	27.6976	6	7.8	61.749	1	122	129	32	73	1	0	0	1	92.8	0	4.02738
1	4.9	67.6	1	1	1	179.333	81.333	25.7181	14	8.5	69.399	0	89	238	44	176	1	0	0	2	68.8	1	1.99863
0	17.6	57	1	0	1	164.667	81.333	30.2711	10	9.4	79.235	0	333	144	34	43	0	0	0	0	83.2	0	3.23614
0	8.5	58.4	1	0	1	102	61.333	31.0457	8	11.4	101.093	1	131	119	34	59	0	0	1	1	98.2	0	5.99589
1	5.3	65.3	1	0	0	121.333	66.667	21.3119	40	9.3	78.142	0	38	150	55	87	1	0	0	0	78.5	0	5.7796
0	6.6	63	1	1	1	120	55.333	21.6861	22	9.5	80.328	1	54	139	30	98	1	0	0	1	79.7	0	5.75222
1	11.3	54.9	1	0	1	132.667	92.667	39.1114	4	8.4	68.306	1	130	202	46	130	0	1	0	0	116.6	0	5.74675
0	15	55.5	1	0	1	135.333	70.667	29.1474	26	9.2	77.049	1	102	201	45	135	1	0	0	0	95.5	0	5.74949
0	34.8	65.7	1	1	1	159.333	85.333	37.5426	11	9.8	83.607	1	360	124	25	27	1	0	0	1	47.9	0	5.66188
1	8	51.5	1	1	1	139.333	78.667	38.4483	5	8.8	72.678	1	136	149	32	90	0	1	0	0	89.3	0	5.55784
1	11.6	64.3	1	0	1	117.333	65.333	26.0137	10	8.6	70.492	1	101	221	55	146	1	0	0	0	94.2	0	5.5551
0	7.5	58.1	1	0	1	120	56.667	28.5231	7	8.1	65.028	0	68	154	45	95	1	0	0	0	98.4	0	5.71937
1	17.2	55.1	1	0	0	139.333	68.667	36.0467	10	9.3	78.142	1	219	141	35	62	1	0	0	0	100.5	0	5.50582
0	21.5	68.3	1	0	1	159.333	90	36.9226	10	7.5	58.47	1	344	175	33	74	1	0	0	0	87.3	0	5.52772
1	11.8	60	1	1	1	132	71.333	26.9006	0	8.8	72.678	0	152	191	48	112	1	0	0	0	97.1	0	5.48939
0	7.5	74.2	1	0	0	124	68	39.0626	10	8.8	72.678	1	86	134	50	67	1	0	0	0	49.1	0	5.48392
0	31	58.9	1	0	1	117.333	51.333	31.7643	24	11.7	104.372	1	278	149	20	73	1	0	0	1	73.1	0	5.24572
1	5.3	67.7	1	0	0	133.333	70.667	27.0815	27	8.8	72.678	0	66	172	41	118	1	0	0	0	87.6	0	5.49213
0	19.8	56.3	1	0	1	110	61.333	27.5003	19	9.1	75.957	1	210	195	28	125	1	0	0	0	74.5	0	5.49213
1	19.1	71.3	1	0	1	146	72.667	31.6923	11	7.8	61.749	1	173	209	29	145	1	0	0	1	85.4	1	4.29295
0	13.2	66.9	1	0	1	180	92.667	36.9808	10	8	63.935	1	175	193	38	120	1	0	0	1	88.1	1	4.50103
0	8.6	58.4	1	0	0	110.667	68	34.7593	10	8.3	67.213	1	128	188	34	128	1	0	0	0	93.6	1	3.49897
1	8.7	53.9	1	1	1	131.333	79.333	28.5939	15	9.4	79.235	1	97	122	36	67	1	0	0	0	96.6	0	5.49213
1	12.2	69.8	1	0	1	145.333	73.333	28.8628	14	10.4	90.164	1	151	127	33	64	1	0	0	0	76	0	4.75291
1	9.2	42.7	1	1	0	110.667	64.667	31.4511	6	10.1	86.886	1	86	168	42	109	1	0	0	0	92	0	5.27858
1	0.7	58.1	1	0	1	161.333	78	38.9551	6	9.4	79.235	1	76	186	61	110	0	1	0	1	108.7	0	5.34702
1	26.7	72.4	1	1	0	126.667	66	28.822	2	8.1	65.028	1	238	163	46	69	1	0	0	0	74.6	0	5.00205
1	5.8	62.9	1	0	1	137.333	76	39.2303	12	9	74.864	1	98	132	42	70	1	0	0	0	95.1	0	5.2512
0	3	45.5	1	0	0	115.333	75.333	31.409	2	13.7	126.23	1	81	196	46	134	0	1	0	0	93.1	0	5.34976
1	16.6	56.1	1	0	1	131.333	73.333	32.1715	3	.	.	1	218	201	45	112	1	0	0	0	112.3	0	5.22108
0	15.2	69.7	1	1	0	116.667	50	28.4585	8	9.2	77.049	0	132	168	39	103	1	0	0	0	90.7	0	5.0486
0	5.6	68.9	1	1	1	120	62	32.9446	6	8	63.935	1	158	153	16	105	1	0	0	2	68.2	0	5.02122
1	21.8	68.1	1	0	1	152	63.333	33.6647	10	8	63.935	1	228	199	50	103	1	0	0	0	61.7	0	4.92266
0	35	54.4	1	0	1	152	96.667	33.6019	24	8.5	69.399	1	361	302	39	191	1	0	0	0	68	1	1.30595
0	28.6	68.4	1	0	1	165.333	76.667	27.344	15	7.9	62.842	1	351	155	25	59	1	0	0	1	68.4	0	4.9911
1	2.9	48.8	1	0	0	106.667	66	28.0044	0	12.1	108.744	1	73	161	38	108	0	1	0	1	81.9	0	5.02396
1	18.9	59.4	2	1	1	92	58	40.5453	3	9	74.864	1	287	135	29	49	1	0	0	0	113.7	0	4.92539
1	64.5	58.5	1	0	1	160.667	80.667	32.5788	25	12.4	112.022	0	471	278	26	.	1	0	0	2	73.3	1	1.2512
1	43.8	45.9	1	1	0	131.333	81.333	38.6318	5	8.9	73.771	1	129	161	33	102	0	0	0	0	107.2	0	7.35661
0	10.8	49	1	0	0	124	72.667	33.1084	7	9.2	77.049	1	106	163	51	91	1	0	0	0	104.9	0	6.62834
0	14	79.4	1	0	1	142.667	84.667	28.3063	12	8.2	66.12	0	108	190	45	123	1	0	0	0	40.3	0	6.34908
0	6.5	58.8	1	0	1	125.333	74	37.3092	18	8.3	67.213	1	196	172	36	97	1	0	0	0	97.9	0	7.38125
0	7.5	66.8	2	0	0	117.333	66.667	29.2544	8	8.7	71.585	0	46	175	60	106	1	0	0	0	66.3	0	5.32786
0	23.4	72	1	0	1	112.667	67.333	34.3307	19	8.1	65.028	1	85	151	46	88	0	1	0	0	53.1	0	7.07734
1	21.7	70.8	1	0	1	124.667	72.667	31.9793	8	8.8	72.678	1	196	170	45	86	1	0	0	0	55	0	6.83094
0	12.7	63.4	1	0	1	135.333	83.333	31.1869	8	8.2	66.12	1	136	137	31	79	1	0	0	0	90.3	0	7.07187
1	7.6	66.7	1	0	1	139.333	78.667	35.0558	17	8.5	69.399	1	75	95	41	39	0	0	1	1	77.7	0	7.05544
1	18	54.8	1	0	1	115.333	78	37.3298	4	13.7	126.23	0	202	263	33	190	0	0	1	0	95.9	0	5.45927
0	22.8	57.4	1	1	1	124	87.333	25.9828	4	10	85.793	0	315	140	33	44	0	0	1	1	94.2	1	5.90281
1	6.1	57.8	1	1	0	139.333	82	38.8728	10	8.9	73.771	0	86	155	37	101	0	1	0	0	95.9	0	6.95688
1	14.3	54.9	1	0	1	130.667	73.333	28.917	29	7.6	59.563	1	207	116	27	47	0	0	1	.	100.6	0	6.88569
1	13.6	61.7	1	0	1	141.333	83.333	26.6744	21	9.6	81.421	1	182	156	32	88	0	1	0	0	62.1	0	6.85284
1	7.4	76.1	1	0	1	163.333	80	29.2194	20	7.7	60.656	0	121	164	37	103	1	0	0	2	48.4	0	6.26694
0	14.9	71.8	1	0	1	122	66	38.5772	9	8.3	67.213	1	85	156	48	91	1	0	0	0	85.1	1	1.28405
1	9.7	67	1	0	1	124	72	35.918	17	8.3	67.213	1	173	206	31	141	1	0	0	1	77.5	1	4.31211
1	16.2	82.3	1	0	1	110.667	70	24.5357	34	8	63.935	0	194	141	27	75	0	0	1	0	69.6	0	5.8809
1	11.3	47.9	1	0	1	112	80	30.3022	8	11.2	98.907	0	220	249	30	175	1	0	0	0	111.7	0	6.74606
0	23.5	56.1	1	0	1	178	102	25.8714	8	11.7	104.372	1	185	212	40	136	0	0	1	2	95.1	1	3.2909
1	13	73.7	2	0	1	122.667	75.333	30.2983	9	10.2	87.978	1	104	167	78	68	1	0	0	1	95.5	0	6.28611
1	18	59.4	2	0	1	145.333	94	37.7648	1	7.7	60.656	0	154	189	51	107	1	0	0	0	69.8	0	5.02396
1	7.3	41	1	0	1	115.333	69.333	38.4158	15	7.7	60.656	1	134	122	35	60	1	0	0	0	111	0	5.54141
1	6	47	1	0	1	173.333	108	38.3888	3	8.8	72.678	1	107	169	36	112	1	0	0	0	106.4	0	4.59685
1	12.6	61	1	0	1	127.333	78	33.6996	25	13.5	124.044	1	186	178	36	105	1	0	0	0	91.9	0	6.23956
0	9.3	71.5	1	0	1	122.667	79.333	28.5789	19	11.3	100	1	159	162	33	97	1	0	0	1	85.3	1	4.52567
0	19.2	60.5	2	1	1	130.667	67.333	23.1933	8	8.2	66.12	0	263	199	41	105	1	0	0	1	98.7	0	6.12183
1	9.8	60.6	2	0	1	117.333	76.667	26.8011	8	8.4	68.306	0	118	205	69	112	0	1	0	0	108.7	0	5.23203
0	16.9	59.5	1	0	1	124.667	80	31.509	11	9.1	75.957	0	332	160	26	68	1	0	0	0	102.9	0	6.0178
0	7.5	66.5	2	1	1	145.333	70.667	34.7974	2	8.4	68.306	1	272	156	30	72	0	0	1	2	90	0	1.2731
0	7.8	62.9	1	0	0	127.333	80	25.8503	0	8.1	65.028	1	147	207	38	140	1	0	0	1	100.5	0	5.2731
1	14.5	60	1	0	1	118.667	69.333	32.4153	10	13.7	126.23	1	188	268	53	178	1	0	0	0	59.3	0	6.11636
0	7	58.2	1	0	1	145.333	98.667	36.8423	6	8.9	73.771	1	81	125	32	77	0	1	0	1	95.6	0	6.00137
1	12.4	64.2	1	0	1	.	.	31.7782	32	8.9	73.771	1	124	197	52	120	0	0	1	1	79.1	0	5.96578
1	12.1	68.1	1	0	1	136.667	96.667	35.0299	27	10.4	90.164	1	178	182	41	105	1	0	0	2	68.6	1	4.5859
0	13.4	77.1	2	0	1	141.333	66	23.2612	20	8.1	65.028	0	136	202	59	116	1	0	0	1	87.9	1	4.25188
0	10.3	41.6	1	0	1	141	92	30.5426	12	12.5	113.115	0	191	248	42	168	1	0	0	0	92.7	0	2.23409
1	12	47.4	1	0	1	138	86.667	38.9375	5	9.8	83.607	0	297	246	43	144	1	0	0	1	89	0	5.99863
1	6.1	45.5	1	1	1	120	79.333	34.0172	0	9.4	79.235	0	114	202	30	149	1	0	0	1	90.2	0	4.2601
0	10.4	53.6	1	0	0	123	75	32.5172	11	10.2	87.978	0	296	224	43	122	0	0	1	0	75.9	0	4.99932
0	9	68.9	1	0	0	130	68.667	30.2922	12	8.1	65.028	1	96	159	40	100	1	0	0	1	86.9	0	2.75154
1	6.5	46.8	2	0	1	109.333	80.667	26.6293	4	8.1	65.028	1	188	188	43	107	1	0	0	0	103.3	0	5.66461
1	14.5	58	1	0	1	172	93.333	35.8366	0	9.3	78.142	0	175	174	29	110	1	0	0	1	98.5	1	4.00274
1	5.6	57.7	1	0	0	120.667	82	37.3298	0	10.6	92.35	0	79	148	47	85	0	1	0	0	95.9	0	5.51951
0	10.9	57.8	1	0	0	.	.	38.6099	4	9.4	79.235	1	405	162	23	.	0	0	1	0	104.2	0	2.59274
1	21.9	57.4	1	0	0	146.667	75.333	31.2213	6	9.2	77.049	1	191	129	29	62	1	0	0	1	98.9	1	3.2334
0	9.2	60.2	1	1	1	136	82	32.7145	10	10	85.793	0	118	187	34	129	1	0	0	1	97	0	5.02122
1	14.4	51.1	1	0	1	108	69.333	32.8128	10	10.1	86.886	1	153	165	34	100	0	0	1	0	98.5	0	5.46749
0	9.4	68.5	1	0	1	114	62	27.1447	15	9.8	83.607	1	146	154	35	90	0	0	1	0	47	0	5.50582
1	15.2	46.1	1	1	1	130.667	80.667	29.0097	14	8.4	68.306	1	318	157	32	61	0	0	1	1	102	0	5.07598
0	8.9	59.3	1	0	1	139.333	78.667	39.7807	20	9.6	81.421	1	193	151	33	79	0	0	1	1	81.8	1	4.00274
1	12.8	63.6	1	0	0	117.333	68	24.8313	12	7.7	60.656	1	151	200	45	125	1	0	0	0	79.4	0	5.30869
0	20.6	58.1	1	0	1	120	74	30.458	0	10.4	90.164	1	342	190	23	99	1	0	0	1	98.4	0	5.36071
1	34.3	54.9	1	0	1	156.667	92	39.7596	3	10.6	92.35	1	359	151	34	45	0	0	1	0	100.6	0	5.47844
0	6.3	59.4	1	0	1	127.333	68.667	29.4566	10	9.2	77.049	1	76	107	41	51	1	0	0	0	92.9	1	3.50719
0	16.4	54.6	1	0	1	197.333	98	27.6601	30	10.1	86.886	0	243	205	26	130	0	0	1	1	96.1	1	1.76865
1	14.3	44.9	1	0	1	124.667	78.667	33.4617	5	7.7	60.656	1	196	242	27	176	1	0	0	0	102.9	0	5.33881
1	13.6	68.8	1	0	1	91.333	58.667	32.2216	5	7.8	61.749	1	143	186	44	113	1	0	0	0	51	0	5.11431
0	6.9	65.8	1	0	0	116.667	62	28.0587	7	8.1	65.028	0	97	186	57	110	1	0	0	0	78.2	0	5.27036
1	10.6	57.6	1	0	1	.	.	28.3707	20	8.8	72.678	0	171	209	46	129	0	0	1	0	98.7	0	5.31143
0	11.9	67.6	1	0	1	130.667	72.667	34.8978	4	8.3	67.213	0	412	205	24	.	1	0	0	0	61.9	0	5.29774
0	8.4	69.9	1	0	1	169.333	76	31.3402	15	9.5	80.328	1	163	169	37	99	1	0	0	0	60.9	0	3.50992
1	3.7	55.8	1	0	1	170	92.667	27.7795	K	7.7	60.656	0	57	181	43	127	1	0	0	0	95.3	0	5.17454
0	13.9	51	2	1	1	114.667	72.667	27.4818	6	7.5	58.47	1	143	192	39	124	1	0	0	0	100.3	1	3.3128
0	3.6	65.5	1	0	1	152.667	83.333	25.9273	10	11	96.722	1	128	147	39	82	1	0	0	0	48	1	0.99384
1	10.1	61.9	1	1	1	130.667	73.333	26.0224	5	11.2	98.907	1	187	186	34	115	1	0	0	0	58.5	0	4.9692
0	10.6	76.9	1	0	1	130	64	26.8064	38	8.7	71.585	1	126	241	65	151	0	1	0	0	67.2	1	3.75633
1	5.2	64.2	1	0	0	132.667	68.667	38.919	22	9	74.864	1	87	132	44	70	1	0	0	1	79.1	1	3.26078
1	18.9	47.1	1	0	1	140.667	80.667	31.5486	4	8.5	69.399	0	439	227	28	.	1	0	0	1	71.5	1	1.45654
0	6.4	86	1	0	1	114	62	25.4194	22	7.5	58.47	0	144	144	38	77	1	0	0	0	45.2	0	4.91444
0	4.4	67.7	1	0	1	.	.	38.2492	5	8.9	73.771	1	95	139	33	87	1	0	0	1	92	1	3.98631
0	4.8	48.6	1	0	1	130.667	76.667	38.3445	7	9	74.864	1	118	135	39	73	0	0	0	0	100.2	0	5.17728
0	5.9	77.1	1	0	1	103.333	48.667	27.8149	5	15	140.438	1	97	237	67	151	0	0	1	1	57.9	0	5.013
0	14.9	46.7	1	0	1	143.333	78.667	50.943	25	8.2	66.12	1	236	205	21	137	1	0	0	1	65.1	0	5.04586
1	3.3	72.9	1	0	1	129.333	62.667	37.6265	15	8.4	68.306	1	208	114	29	44	1	0	0	0	74.4	0	5.00205
1	6.9	56.2	1	1	1	112.667	64	34.8989	31	9.1	75.957	1	157	165	31	102	1	0	0	0	83.6	0	5.03765
1	10.6	45.5	1	1	0	126.667	72	26.7845	7	9.3	78.142	0	142	176	38	108	1	0	0	0	107.5	0	1.5332
0	20	69.9	1	0	0	152	72.667	26.3345	6	10.6	92.35	1	289	262	35	169	1	0	0	2	50.6	1	1.51951
1	7.7	59.1	1	0	0	114	68	25.7066	7	9.9	84.7	1	162	188	40	116	1	0	0	0	93.1	0	2.48597
1	0.7	69.7	1	0	0	94	49.333	19.784	9	9.4	79.235	0	48	127	49	68	1	0	0	0	76.1	0	2.73511
0	10.2	51.4	1	0	1	108.667	72	.	K	9.6	81.421	1	172	209	48	127	1	0	0	0	77.1	0	4.90349
1	5.3	66.5	1	0	1	126.667	72	30.4318	35	8.6	70.492	1	140	183	33	122	0	1	0	0	102.4	1	3.46886
1	8.3	58.6	1	0	1	129.333	67.333	31.4825	12	9.4	79.235	1	131	160	33	101	1	0	0	2	82.2	0	5.00753
0	9.4	52.9	2	0	0	118.667	79.333	34.7823	5	9	74.864	0	165	217	37	147	0	0	0	0	99	0	5.05407
0	4.1	53.7	1	0	1	136.667	74.667	40.7235	8	9.4	79.235	1	143	194	49	108	1	0	0	0	96.7	0	4.94456
0	5.2	59.8	1	0	1	104.667	60	33.8604	15	8.7	71.585	1	230	148	37	65	0	0	0	0	50	0	5.00479
1	3.2	78	1	0	1	120	62	25.1322	K	8.7	71.585	1	124	181	53	103	0	1	0	0	60.6	0	5.01574
0	11.4	77.8	1	0	0	125.333	74	28.083	5	7.7	60.656	1	258	152	30	70	1	0	0	0	81.6	0	4.87885
0	14.6	48.6	1	0	1	138	69	32.3862	9	10.4	90.164	1	188	167	27	102	1	0	0	1	88.2	0	4.96646
1	7.7	65.5	1	0	1	120	62.667	31.0254	35	7.7	60.656	1	111	156	33	100	1	0	0	0	48	0	4.9911
1	17.6	75.6	1	0	0	121	63.333	30.711	5	9	74.864	1	.	.	.	.	1	0	0	.	65	0	5.34702
1	22.8	62.3	1	0	0	112	69.333	31.9674	5	8	63.935	0	44	134	26	99	0	1	0	0	67.6	0	2.87474
0	6.6	73.6	1	0	1	141.333	78	34.3333	10	7.7	60.656	0	.	.	.	.	1	0	0	.	84.1	0	6.57632
0	15.1	59.1	1	0	1	115.333	63.333	39.0868	5	8.7	71.585	1	227	179	39	94	1	0	0	.	93.1	0	7.12936
0	12.2	50	1	0	0	124	82.667	30.7435	2	9.6	81.421	0	360	121	22	27	0	1	0	0	115	0	6.23956
0	18.8	66.4	1	0	1	122	73.333	32.7437	15	11.8	105.465	1	345	175	21	85	1	0	0	0	92.8	1	5.59617
1	13.2	64	1	0	0	100	60	27.6289	21	9.3	78.142	1	242	124	21	55	1	0	0	0	52.7	0	2.57084
1	9.1	76.1	1	0	0	119.333	70.667	29.0008	5	10	85.793	1	120	109	21	64	1	0	0	1	44.5	0	5.06229
1	5.1	59.1	1	0	0	123.333	76	37.6406	20	10	85.793	1	105	94	22	51	1	0	0	1	97.7	0	6.52977
1	9.5	70.3	1	0	1	122.667	59.333	28.2714	11	10.7	93.443	1	143	161	32	100	1	0	0	1	46.4	1	2.9076
0	13.3	54.3	2	0	1	112	72	35.2713	10	9.3	78.142	0	137	191	56	108	1	0	0	0	98	0	6.24778
1	9.4	74.1	1	0	1	118.667	68	24.848	10	9.8	83.607	1	197	144	31	74	1	0	0	0	87.9	1	3.34565
0	11.4	62.8	1	0	1	117.333	70.667	39.9741	10	8.3	67.213	0	177	211	24	152	1	0	0	0	90.7	0	2.52977
0	20.2	54	1	0	1	145.333	86.667	38.093	4	7.6	59.563	1	320	181	33	84	1	0	0	1	84.9	0	6.01232
0	5.7	74.1	1	1	1	120.667	68.667	26.0868	30	7.7	60.656	1	80	137	25	96	1	0	0	1	87.9	0	5.59343
1	5.6	66.2	1	0	0	109.333	65.333	23.5525	10	8.1	65.028	0	94	175	53	103	1	0	0	0	78	0	6.09993
0	14.8	75.5	1	0	1	139.333	81.333	38.5027	15	8.2	66.12	1	191	165	32	95	1	0	0	2	65.1	1	4.13142
1	9.5	73.4	1	0	1	153.333	79.333	32.7197	6	9.5	80.328	1	157	201	28	142	0	1	0	2	57.2	0	1.12252
0	14.2	56.9	1	1	0	137.333	78.667	28.2349	10	9.4	79.235	1	170	171	35	102	1	0	0	0	94.5	0	5.73032
0	8.7	71.6	1	0	1	145.333	86.667	35.1546	10	15.8	149.181	0	76	192	39	138	1	0	0	2	94.5	1	1.31964
0	20.4	61	1	0	1	129.333	76	30.6359	4	10	85.793	1	384	169	22	70	1	0	0	0	80.9	0	3.37029
0	10.5	53.8	1	0	1	120.667	79.333	28.6422	5	14.3	132.787	0	111	184	46	116	0	1	0	0	112	0	6.07255
0	4	67.8	1	0	1	124.667	67.333	39.0206	20	8.3	67.213	1	97	158	33	106	1	0	0	0	77.1	0	5.82341
0	13.4	58.3	1	0	1	148	75.333	38.093	16	11	96.722	1	286	197	30	110	1	0	0	2	50.5	1	2.77344
0	8.9	71.6	1	0	0	130.667	74	32.1715	10	7.9	62.842	1	145	182	35	118	1	0	0	0	89.5	0	5.74949
1	7.8	62.6	1	0	0	117.333	74	31.0391	10	7.6	59.563	0	236	174	32	95	1	0	0	0	100.7	0	5.91376
1	5.5	66.2	1	0	1	127.333	62	29.2655	14	7.9	62.842	0	195	189	27	123	1	0	0	1	69.5	0	5.44559
1	11.1	59.9	1	0	1	120.667	79.333	31.0171	5	11	96.722	1	181	171	27	108	1	0	0	0	92.6	0	5.78782
1	0.5	61.5	1	0	1	128	83.333	39.568	11	7.8	61.749	1	95	218	49	150	0	1	0	0	93.4	0	5.76318
0	5.6	56.6	1	0	1	122	80.667	38.3888	6	10.4	90.164	1	138	146	27	91	1	0	0	0	74.3	0	5.71389
0	13	67.1	1	0	0	162	81.333	27.4818	15	7.9	62.842	1	175	360	65	260	0	1	0	2	65.4	0	4.55031
0	11.7	57.2	1	0	0	132.667	78.667	29.8639	15	8	63.935	0	159	139	28	79	1	0	0	0	83.1	0	5.35797
1	10.9	56.9	1	0	1	138	76	28.7779	16	11.1	97.815	0	110	185	53	110	0	1	0	0	96.5	0	5.1718
1	9.3	59.5	1	0	1	114.667	72	29.7846	12	9.9	84.7	1	139	194	40	126	1	0	0	0	102.9	0	4.2601
1	11.9	55.9	1	0	1	134	86.667	37.8382	20	7.8	61.749	1	151	148	30	88	1	0	0	0	95.2	0	5.48392
1	12.4	45.8	1	0	0	138	81.333	33.925	13	9	74.864	1	323	220	32	123	1	0	0	2	113.3	0	5.32512
1	10	56.8	1	0	1	128.667	78	39.6451	15	10	85.793	1	205	135	29	65	1	0	0	0	83.3	0	5.48392
1	7	80.3	1	0	0	149.333	84.667	26.0236	5	8.5	69.399	1	83	132	41	75	1	0	0	1	62.9	0	1.56879
0	16.1	61.1	1	0	1	120.667	69.333	29.0513	30	7.6	59.563	1	174	178	44	99	1	0	0	0	64.8	0	4.8104
0	10.4	72.6	1	0	0	118	61.333	34.2415	30	9	74.864	0	175	159	28	96	1	0	0	1	59.8	0	4.8104
0	13	57	1	1	0	134.667	78.667	38.4269	20	7.9	62.842	0	305	156	23	72	1	0	0	.	94.5	0	5.02669
1	13.2	60.5	2	0	1	132.667	74.667	35.6112	20	9.1	75.957	1	174	218	42	141	1	0	0	0	79.9	0	5.05133
1	7.7	74.1	1	1	1	134.667	72	23.0439	40	7.6	59.563	1	133	143	28	88	1	0	0	1	73.8	1	5.47296
0	20.1	59.4	2	0	1	140	74	29.2904	9	9.1	75.957	1	113	247	55	169	0	1	0	0	93.3	0	7.13484
1	13.7	53.3	1	1	1	102.667	62.667	27.43	2	11.7	104.372	1	97	178	44	115	1	0	0	1	107.5	0	7.09103
1	23.7	62.7	1	0	1	122.667	69.333	31.9588	9	9	74.864	1	266	200	35	112	1	0	0	0	90.8	1	6.71321
0	32.2	54.5	1	0	1	121.333	62	30.9902	16	9.5	80.328	0	369	220	32	115	1	0	0	0	96.2	0	7.05544
0	7.6	49	1	0	1	121.333	80.667	37.4829	9	10.7	93.443	0	129	173	31	111	0	0	1	1	118.1	0	6.96783
1	8.3	77.6	1	0	1	126	73.333	28.8963	24	8.3	67.213	1	66	154	58	83	0	1	0	1	94.7	1	1.00753
0	7.7	66.2	1	0	1	122.667	72	28.3379	10	7.9	62.842	0	82	152	35	101	0	1	0	1	72.5	1	2.25325
1	8.2	57.9	1	0	0	112.667	66	29.7339	21	8.3	67.213	1	120	165	39	103	1	0	0	0	104.1	0	6.79808
1	18.8	62.4	1	0	1	140	74.667	31.5824	20	7.9	62.842	1	220	236	42	150	1	0	0	1	95.5	1	4.00548
0	19.6	71.2	1	0	1	123.333	62	40.0267	20	8.6	70.492	1	139	141	32	81	1	0	0	.	60.4	1	2.99795
1	1.5	66.9	1	0	1	102.667	62	30.6783	16	8.3	67.213	1	60	172	49	111	1	0	0	0	51.7	0	6.74059
1	12.3	53.3	1	0	1	114	72	38.3888	10	7.8	61.749	1	163	157	37	87	1	0	0	0	101.8	0	2.141
1	17.4	56.3	1	0	0	144.667	79.333	32.805	21	9	74.864	1	122	160	35	101	1	0	0	1	94.9	1	4.71458
1	10.1	59	1	0	1	166	71.333	39.366	15	8.5	69.399	1	228	204	29	129	1	0	0	2	65.8	1	2.03422
0	8.2	67.6	1	0	1	144	71.333	31.8225	14	10.3	89.071	1	104	154	44	89	1	0	0	0	68.8	0	6.76249
0	8.7	66.7	1	0	1	120	60	36.1821	21	10.8	94.536	0	105	118	28	69	1	0	0	0	92.6	1	5.50308
0	2.4	60.5	1	0	1	132.667	74	37.7418	9	8.3	67.213	1	46	132	49	74	0	1	0	0	112.1	0	1.01027
0	17.2	75.4	1	0	1	146	68.667	28.1481	6	9.8	83.607	1	209	149	23	84	1	0	0	1	87.1	1	6.26968
1	6.3	63	1	0	1	163.333	84	33.925	22	9.2	77.049	0	103	217	38	158	1	0	0	0	79.7	1	3.54278
1	17.8	61.2	1	0	1	138	72.667	39.2303	11	9.3	78.142	1	236	148	32	69	0	1	0	1	68.2	1	3.23614
1	20.6	68.3	1	0	1	132	67.333	38.4294	12	8.8	72.678	1	261	219	30	137	1	0	0	1	91.6	1	4.72005
1	9	78.7	1	1	1	134.667	76.667	34.7542	23	8.6	70.492	1	198	180	21	119	1	0	0	.	89.9	0	3.6742
1	10.6	51.6	1	0	1	119.333	62	31.8278	3	7.8	61.749	1	165	134	31	70	1	0	0	.	98.1	0	5.99042
0	9.6	55	1	0	1	124.667	65.333	29.3716	8	8	63.935	1	129	128	29	73	1	0	0	.	75.2	0	5.73306
1	3.8	63	1	0	1	142	70	29.0494	30	10.2	87.978	1	65	162	40	109	0	1	0	1	61.5	0	6.00137
1	16.1	50.8	1	0	1	116	74	38.919	13	14.3	132.787	1	204	240	39	160	0	1	0	.	57	1	3.48802
1	6.6	59.5	1	0	0	120.667	69.333	35.2194	5	7.6	59.563	1	74	184	46	123	1	0	0	0	72.8	0	5.74675
1	10.4	52.7	1	0	1	128	70.667	38.0461	18	9.9	84.7	1	61	145	61	72	0	1	0	0	99.4	0	5.76865
0	6.5	66.9	1	0	1	150.667	60.667	24.8017	12	9.4	79.235	1	77	113	39	59	1	0	0	0	88.1	1	3.26078
0	3.6	59.1	1	0	1	114	79.333	37.1324	17	8.7	71.585	1	81	168	41	111	0	1	0	1	84.7	0	4.00274
1	7.8	65.8	1	0	1	104.667	60	29.5924	8	8.4	68.306	1	138	200	29	143	0	1	0	0	72.7	0	5.77139
0	8	68.7	1	0	1	149.333	79.333	26.605	35	8.4	68.306	1	77	193	73	105	0	1	0	1	71.2	1	5.19097
1	17.4	64.2	1	0	1	133.333	71.333	31.2756	17	8.3	67.213	1	204	139	28	70	1	0	0	0	63.4	0	5.74401
0	12.9	60.7	1	0	1	124	72.667	33.4617	22	7.6	59.563	1	124	148	35	88	1	0	0	1	54	0	5.70842
0	9.5	73.7	1	1	1	99.333	49.333	30.8913	32	9.8	83.607	1	125	162	34	103	0	1	0	1	85.7	0	2.53525
0	12.4	71.7	1	0	1	150	69.333	30.0982	14	8.7	71.585	1	148	153	35	88	1	0	0	2	85.2	0	5.50582
0	20.3	71.8	1	0	1	140	77.333	39.3498	8	10.8	94.536	1	223	213	37	131	0	1	0	1	77.4	0	1.99863
0	21.3	72.2	1	0	0	120	58.667	27.7862	12	9.1	75.957	1	186	222	44	141	1	0	0	.	66.6	0	5.50034
0	11.1	47.3	1	0	1	141.667	92.667	28.9137	5	10.1	86.886	0	206	302	46	215	0	0	1	0	106.2	0	6.57358
0	11.8	73.7	1	0	1	121.333	63.333	30.5957	24	9.8	83.607	0	147	157	46	82	0	1	0	.	76.4	0	5.32512
0	9.4	64.3	1	0	1	124.667	66	38.4269	30	8.7	71.585	1	133	152	38	87	0	1	0	.	56.1	0	5.27036
1	2.8	59.6	1	0	1	94	60	26.244	13	9.5	80.328	0	82	152	34	102	1	0	0	0	109.6	0	5.25941
0	1.3	53.3	2	0	1	121.333	69.333	39.1471	16	8.1	65.028	1	90	172	40	114	1	0	0	.	98.7	1	3.74538
0	7	54.9	1	0	1	123.333	72.667	30.4798	5	8.8	72.678	1	118	118	26	68	0	1	0	.	78.5	0	1.97125
0	6.6	57.5	1	0	1	126	80.667	25.9648	15	9	74.864	0	112	177	40	115	0	1	0	1	114.5	0	5.02669
1	17.5	56.5	1	0	1	116	67.333	35.6159	19	9.5	80.328	1	248	187	38	100	1	0	0	0	47.3	0	4.99384
1	13.3	56.1	1	1	0	116.667	61.333	27.43	7	11.2	98.907	1	131	163	33	104	1	0	0	0	99.8	1	3.98631
1	9.5	69.4	1	0	1	120.667	57.333	30.1354	10	8.5	69.399	1	117	158	29	106	1	0	0	.	86.6	0	5.02396
1	3.9	73.2	1	0	1	122.667	67.333	28.8441	8	10.5	91.257	0	49	172	44	118	0	1	0	0	108.4	0	4.98563
1	8.1	79.4	1	0	1	143.333	71.333	27.4918	20	8.2	66.12	1	153	160	34	96	1	0	0	0	63.3	0	4.92266
1	12.8	55.4	1	0	1	124.667	74	30.2549	13	9.7	82.514	1	451	273	38	.	1	0	0	2	67.5	1	1.98494
0	7.1	78.1	1	0	1	145	73.333	24.9791	20	8.3	67.213	1	78	188	60	112	1	0	0	1	57.5	0	7.09925
0	1.2	72.9	1	0	1	146.667	90	28.3063	10	7.8	61.749	0	60	69	31	26	1	0	0	1	84.5	0	7.07187
1	20.8	51.9	1	0	1	153.333	85	34.5712	6	8.9	73.771	1	265	245	33	159	1	0	0	2	86.2	0	4.04928
0	9	54.4	1	1	0	115	76	30.9701	10	9.8	83.607	1	143	154	29	96	1	0	0	1	75.5	1	3.07461
1	7.4	72.2	1	0	0	140	74	30.7435	20	7.6	59.563	0	74	145	38	92	1	0	0	0	84.9	0	6.01232
1	14	78.6	1	0	1	136.667	66.667	27.3015	22	9.2	77.049	1	.	.	.	.	0	0	0	.	63.7	0	7.18686
0	14	66.5	1	0	0	113.333	68.333	28.822	30	9.4	79.235	1	103	153	46	86	1	0	0	0	77.8	1	3.05544
1	10.1	78.5	1	0	0	133.333	74.667	25.8252	11	8.1	65.028	0	121	126	25	76	1	0	0	0	63.7	0	6.99521
1	19	65.9	1	0	0	136	71.333	39.0206	25	9.4	79.235	0	193	167	37	92	1	0	0	0	78.1	1	6.00958
1	10.4	71.1	1	0	1	116.667	58	25.7089	30	8.8	72.678	0	74	199	72	113	1	0	0	0	89.8	0	6.98152
1	11.4	74.4	1	0	1	118	78.667	29.0359	28	8.4	68.306	1	93	174	65	91	0	0	0	0	83.6	0	5.99316
0	33.5	54.5	1	0	1	129.333	76.667	35.9762	15	8.4	68.306	1	206	286	27	218	1	0	0	1	61.6	0	0.99384
1	23	55.7	1	0	1	120.667	80	33.6869	11	8.5	69.399	1	413	202	35	.	1	0	0	1	74.8	1	1.24846
0	10.3	68.2	1	1	0	128.667	77.333	27.9352	16	7.7	60.656	1	120	143	41	78	1	0	0	0	61.7	0	5.99589
1	20.8	57.6	1	0	0	129.333	73.333	34.8989	7	7.8	61.749	0	316	217	46	104	1	0	0	0	94.1	0	6.02053
1	17.7	51.9	1	0	1	127.333	83.333	33.6019	20	8.4	68.306	1	171	217	54	129	1	0	0	1	97.9	0	1.99316
0	11.2	67.3	1	0	1	120.667	71.333	30.768	28	9.3	78.142	1	102	174	27	127	1	0	0	0	43.8	0	2.00137
1	4.4	69.6	1	0	1	130.667	82	20.6802	20	8.1	65.028	1	53	150	52	87	0	1	0	1	78.6	0	5.99316
0	0	47.2	1	1	0	124.667	76.667	26.8169	3	9	74.864	0	87	186	38	132	0	0	0	0	79.4	0	6.00411
1	6.1	72.2	1	0	1	122.667	78.667	31.5022	9	8.3	67.213	0	55	152	51	90	0	1	0	0	63.1	0	5.98768
1	13.3	73.2	1	0	1	128	81.333	32.4496	7	8.3	67.213	0	178	132	33	63	1	0	0	0	59.5	0	3.97536
1	20.1	75.5	1	0	1	120.667	69.333	33.1173	6	12.2	109.836	0	225	213	45	123	0	0	0	0	73	0	6.06434
1	5.5	61.8	1	0	1	124.667	82.667	.	10	9.5	80.328	0	109	170	30	118	1	0	0	1	64.5	0	5.02396
0	14.1	64.2	1	0	1	130	80	33.7821	7	10.8	94.536	0	176	138	26	77	1	0	0	1	99.6	0	6.02875
1	14.5	59.3	1	0	1	118	70.667	33.9952	K	10.6	92.35	0	203	147	26	80	1	0	0	1	81.8	0	6.00684
0	26	68.6	1	0	0	112	66.667	29.8282	15	8.7	71.585	0	448	226	31	.	1	0	0	0	43.4	0	3.99179
0	22.6	58.5	1	0	0	120.667	78	30.1467	26	11	96.722	1	229	202	31	125	1	0	0	0	66	0	6.07803
0	52.5	66.8	1	0	0	131.333	81.333	27.1962	K	9.8	83.607	1	500	175	24	.	1	0	0	1	88.2	0	3.03354
0	14.9	64.3	1	0	1	.	.	.	12	8	63.935	0	147	120	27	64	1	0	0	2	94.2	0	1.99042
1	20.4	58.9	1	0	1	119.333	81.333	31.509	10	8.7	71.585	1	84	144	47	80	1	0	0	0	46.5	0	6.49418
1	11.9	76.1	1	1	0	118.667	62	23.7967	5	7.6	59.563	0	163	212	19	160	1	0	0	0	58.3	0	1.96304
1	13.2	46.9	1	0	1	119.333	77.333	36.6557	20	8.5	69.399	1	159	262	38	192	1	0	0	1	106.5	0	2.01506
1	23.5	62.9	1	0	1	130.667	81.333	25.4064	10	12.5	113.115	0	292	173	24	90	1	0	0	0	64	0	5.97947
0	5.7	63.5	1	1	0	115.333	66.667	21.2547	1	8.7	71.585	0	39	127	47	72	1	0	0	0	90.3	0	2.98973
0	20.2	71.4	1	0	1	121.333	78.667	30.015	20	8.7	71.585	0	340	278	32	178	0	1	0	1	63.4	0	4.98289
0	37.5	50.7	1	0	1	118.667	78.667	31.0203	3	8.2	66.12	0	447	195	30	.	1	0	0	0	86.9	0	6.03422
0	9	70.2	1	0	1	127.333	78.667	33.6444	20	8.6	70.492	0	113	180	23	134	1	0	0	1	75.8	0	5.97947
1	21.5	49.1	1	0	0	125.333	80	35.1256	6	10	85.793	0	316	272	28	181	1	0	0	2	110.7	0	5.92471
0	5.6	53.4	1	0	1	120.667	78.667	36.6511	3	12.5	113.115	0	95	171	32	120	0	0	0	1	85.3	1	2.25873
1	15.7	62.5	1	0	0	117.333	72	23.1321	5	8.8	72.678	0	163	201	40	128	1	0	0	0	90.9	0	5.93292
1	10.5	64.7	1	0	1	121.333	80.667	30.0982	7	9.6	81.421	1	90	161	42	101	0	1	0	0	103.7	0	5.99863
0	9.3	48.3	1	0	0	123.333	80	30.3001	9	9	74.864	0	217	137	26	68	0	1	0	0	116.4	0	5.03217
0	8.4	60	1	0	1	111.333	60.667	27.3932	32	8	63.935	1	75	143	42	86	1	0	0	0	65.3	0	2.00411
1	41.5	63.9	1	0	1	145	72.333	28.6551	5	8.5	69.399	1	405	195	23	.	1	0	0	1	63.6	1	3.05544
0	5.7	76.8	1	1	0	120.667	72	27.9949	14	8.5	69.399	0	62	158	44	101	0	1	0	0	83.9	0	1.03491
1	23.2	63.8	1	0	1	142.333	88.667	35.6539	16	8.4	68.306	1	236	171	36	88	1	0	0	1	36.5	0	5.00479
0	13.2	52.2	1	0	1	124	97.333	32.8142	K	8.7	71.585	1	165	135	26	77	1	0	0	0	108.3	0	5.013
0	12.4	61.6	1	1	1	152.333	88	27.5736	5	9.3	78.142	1	117	214	46	145	1	0	0	1	80.5	0	3.98631
1	12.2	67.2	1	1	1	137	86	28.0044	1	8.5	69.399	1	241	172	24	100	1	0	0	0	62.1	0	0.99658
0	8.4	57.9	1	1	1	113.667	80	22.132	13	8.3	67.213	0	103	202	39	142	0	1	0	0	95.8	0	4.99384
1	23.7	44.6	1	0	0	130	78.667	29.3782	8	9.1	75.957	1	498	112	16	.	1	0	0	1	114.3	0	4.98015
1	6.8	66.5	1	1	0	130	80.667	22.9769	2	7.7	60.656	0	168	150	30	86	1	0	0	0	92.8	0	4.97741
1	17.8	60.1	1	0	0	135.333	82.667	37.6265	10	10.4	90.164	1	275	130	23	52	1	0	0	1	72.5	1	3.98905
0	6.9	59.1	1	0	1	128	88	28.9699	5	8	63.935	0	107	196	34	141	1	0	0	0	93.1	0	5.00205
0	7.1	69.8	1	1	1	129.333	75.667	28.6422	15	8.9	73.771	0	146	150	38	83	1	0	0	0	95.7	0	3.98357
0	19	65.1	1	.	1	123	76	27.1962	2	8.6	70.492	1	273	181	26	101	1	0	0	0	63	1	3.08008
0	15.4	69.9	1	0	1	129.333	80	32.5258	15	10.8	94.536	1	210	216	31	143	0	1	0	1	58.6	0	4.98563
0	22.9	52.7	1	0	0	120.667	79.333	32.9606	4	8.2	66.12	1	352	144	30	44	1	0	0	0	76.4	0	4.00548
1	12	67.4	1	0	0	111.333	62.667	34.8943	10	7.9	62.842	1	182	197	29	132	1	0	0	1	51.5	0	4.98289
1	9.3	67.4	1	0	1	143.333	81.667	32.5788	17	9.1	75.957	1	125	224	42	157	1	0	0	0	77.3	0	5.02396
1	19.1	59.9	1	0	1	134.333	76.333	37.4102	25	11.7	104.372	0	320	170	28	78	0	1	0	1	107.3	1	2.98973
0	9.4	78.2	1	0	1	136	80	36.3721	33	9.3	78.142	1	132	147	44	77	1	0	0	0	71.7	1	5.42368
1	11.2	70.8	1	0	1	146.333	90.667	29.297	20	8.4	68.306	1	165	142	33	76	1	0	0	0	85.7	0	4.99932
1	20.8	47.2	1	1	1	128.667	86	31.509	10	13.9	128.416	1	315	177	30	84	1	0	0	0	106.2	0	4.05749
1	35	65.9	1	0	0	119.333	79.333	26.1707	15	11.4	101.093	0	486	310	41	.	1	0	0	0	93.2	0	4.98563
0	9.5	68.9	1	0	0	117.333	70	24.6539	10	8.5	69.399	1	190	186	36	112	1	0	0	0	76.5	0	5.00479
1	7	71.8	1	0	1	136.333	82.333	33.7037	35	9.8	83.607	1	72	128	40	74	1	0	0	1	75	0	4.98015
0	20.5	71.6	1	0	1	138.667	68	22.9799	12	8.3	67.213	1	233	186	31	108	1	0	0	1	66.9	0	1.99316
0	17.7	52.6	1	0	0	157.667	90	32.2466	13	8.2	66.12	1	242	290	43	199	1	0	0	1	102.3	1	2.99247
1	19	70.2	1	0	1	139.333	79.333	27.14	17	8.6	70.492	1	173	140	38	67	1	0	0	1	86.1	0	3.98905
0	37.5	66.7	1	0	1	137.667	85.667	28.0759	20	9.4	79.235	0	453	192	33	.	1	0	0	0	88.3	0	4.99658
1	9.7	52.6	1	0	1	138.667	84	30.015	1	9.3	78.142	1	107	166	45	100	1	0	0	0	108	0	4.9117
0	9	62	1	0	1	140.667	81.667	34.8821	15	8.5	69.399	0	155	146	27	88	1	0	0	0	80.3	0	4
1	12.4	68.5	1	0	1	146.333	78.667	34.5865	20	10	85.793	1	123	136	30	82	1	0	0	1	55.9	0	1.01574
1	19.3	59.6	1	1	1	140	85.333	26.8024	10	8	63.935	0	156	193	37	125	1	0	0	0	65.5	0	4.88159
1	14.8	63.4	1	0	1	130	78.667	24.2321	20	8.3	67.213	1	142	151	27	96	0	0	0	2	57.9	0	7.3922
1	6.6	61.8	1	0	0	111.667	73.667	39.366	6	9.7	82.514	0	125	136	30	81	1	0	0	1	64.5	0	6.8282
1	3.9	55.1	1	0	0	113.667	67	37.8382	17	8	63.935	1	55	162	49	102	0	1	0	0	97.7	0	2.12731
0	2.5	67.7	1	0	0	137.333	82.333	27.241	5	9.1	75.957	0	71	110	25	71	0	0	1	0	97.2	0	7.18138
0	12.1	55.5	1	0	1	140.667	92.333	36.2949	6	8.3	67.213	1	145	192	31	132	1	0	0	1	100.2	0	1.82067
1	15.6	68.7	1	0	1	131.667	71	25.7181	10	8.8	72.678	0	116	169	35	111	0	0	1	1	55.8	0	7.31554
0	7.6	50.2	1	1	0	128	83.667	25.7915	23	8.4	68.306	1	67	144	45	85	1	0	0	0	87.2	0	7.10746
1	13.7	64.1	1	0	1	124	64.667	30.0654	20	8.4	68.306	1	132	189	46	117	1	0	0	1	79.1	0	2.81177
0	13.4	61.5	1	0	1	150	67	37.6227	22	.	.	1	134	150	33	90	0	0	0	2	71.8	1	2.33265
0	23.7	47.7	1	0	1	139	97.667	31.1461	7	11.8	105.465	1	266	206	32	121	0	0	0	1	111.8	0	4.35318
0	13	54.1	1	0	0	151.333	78.667	28.083	10	8.1	65.028	0	102	140	65	55	0	1	0	0	111.8	0	2.08077
0	15.7	61.3	1	0	1	145.667	80.667	28.7567	16	9.4	79.235	1	143	206	35	142	0	1	0	0	75	1	4.73101
1	5.6	68.8	1	0	1	166.667	90.333	33.8051	11	7.8	61.749	0	112	136	24	90	1	0	0	0	91.3	1	4.27379
1	22.2	57.5	1	0	1	151	81.667	39.7732	12	8.1	65.028	1	.	.	.	.	1	0	0	.	98.8	0	7.21971
1	11.5	66.9	1	0	0	143.667	65	38.5284	5	8.4	68.306	1	152	188	36	121	1	0	0	1	47.5	0	6.06434
0	17.8	69	1	0	1	177.333	95	33.1084	21	8.9	73.771	1	309	168	28	78	1	0	0	2	96.3	0	4.15332
0	16.3	59.1	1	1	1	115.333	58.333	37.2852	20	8.6	70.492	1	121	180	55	101	0	0	1	0	93.1	0	6.24504
0	10.1	59.3	1	0	0	135.667	82	26.4938	13	8	63.935	0	114	188	43	122	0	1	0	2	76.1	1	4.50376
1	6.8	63.9	1	0	1	148.667	69.667	37.6265	9	8.4	68.306	0	115	135	28	85	0	1	0	1	66.9	1	1.80424
0	7.8	68.3	1	0	1	133	74.333	32.6	28	7.5	58.47	1	121	227	39	164	0	1	0	0	59.3	0	7.02533
0	22.7	56.6	1	0	1	126.333	57.333	37.272	22	8.9	73.771	1	357	216	36	109	0	0	0	1	55.5	0	3.10472
1	21	73.8	1	0	1	174.667	74.667	27.7467	15	8.5	69.399	1	224	222	31	147	0	0	1	1	59.3	0	7.15948
0	33.8	67	1	0	0	146	81.333	32.8719	8	8.3	67.213	1	462	189	33	.	1	0	0	0	92.4	0	6.86105
1	8.2	57.7	1	0	1	143	81.333	28.8441	9	7.5	58.47	1	89	139	40	81	0	0	1	0	94	0	6.76797
0	14.2	54.5	2	0	0	133	76.667	29.7044	16	8.8	72.678	1	168	167	42	92	1	0	0	0	97.9	0	6.99247
0	22.3	57.4	1	1	1	138	82.333	33.3284	2	8.9	73.771	0	257	213	32	130	0	0	0	0	82.9	0	7.01711
1	6.1	62.9	1	1	1	163.333	91.333	24.0523	10	8.3	67.213	0	76	183	44	124	0	0	0	0	90.6	0	6.8282
1	12.9	71.6	1	0	1	165	93	31.7782	10	7.8	61.749	1	82	212	67	128	0	1	0	1	77.5	0	6.92402
1	16.6	49.6	1	1	1	146.667	89.333	27.4883	15	9.2	77.049	1	261	242	35	154	0	0	0	1	53.7	1	3.25804
1	9.4	70.3	1	0	1	145	77	38.9375	16	9.5	80.328	1	152	167	32	105	0	0	0	0	46.4	0	2.02875
0	3.5	60.8	1	0	0	142	70	38.8768	15	8	63.935	0	98	160	51	89	1	0	0	0	92	0	6.40383
1	17	57.3	1	0	0	136.333	82	29.2655	15	8.6	70.492	1	148	181	46	105	0	1	0	0	77.2	0	6.75975
0	12.8	66.5	1	0	1	133	80	25.7192	22	8.8	72.678	1	130	152	44	82	0	0	0	1	77.8	0	6.24778
1	9.5	54.1	1	1	0	129	71.667	38.6555	23	8.1	65.028	1	103	153	31	101	0	0	1	0	96.4	0	3.01985
1	23.5	50.4	1	0	0	122.333	75.333	34.2077	3	9.7	82.514	1	382	161	28	57	0	0	1	0	87.1	0	6.7488
0	13.2	59.8	1	0	1	153.333	96	36.8035	28	10.5	91.257	1	163	180	38	109	0	0	1	1	81.6	0	6.71321
1	43	71.4	1	0	1	119.333	56.333	30.1586	15	8.3	67.213	1	481	211	34	.	1	0	0	0	54.7	0	6.0835
0	11	65.8	1	0	1	116	58	29.1755	4	8.4	68.306	1	116	155	34	98	1	0	0	0	98.5	0	6.68857
1	7.3	47.9	1	0	0	136.333	95.333	29.8639	8	9.2	77.049	1	84	252	46	189	0	1	0	0	102.8	0	6.58727
1	21.1	75.7	1	0	1	152	72.333	25.5245	25	8.7	71.585	0	257	195	35	109	0	0	1	1	87	0	4.47365
0	14.7	64.5	1	0	1	175.667	93.667	36.8287	7	7.5	58.47	1	111	235	55	158	0	1	0	0	109	0	6.61191
0	18.8	54.1	1	0	1	137.667	85	36.0677	2	7.6	59.563	1	201	193	39	114	1	0	0	0	75.6	0	6.49418
0	4.9	55.1	1	1	1	138	80	25.5703	9	8.9	73.771	1	50	158	44	104	0	0	0	0	95.7	0	6.42026
1	11	58.5	1	0	1	144.667	84	26.2403	6	7.6	59.563	1	111	199	55	122	0	0	0	0	98.1	0	4.32307
0	8.5	44.8	1	1	1	134.667	89.333	36.9808	1	8.3	67.213	1	133	195	34	134	0	0	1	1	114.1	0	6.28611
0	12.4	55.8	1	0	1	132.667	70	35.9167	18	7.2	55.191	1	197	189	35	115	0	0	1	2	61.1	0	4.26557
0	15.2	65.3	1	1	0	118.667	68	25.2626	15	11.4	101.093	1	216	192	27	122	1	0	0	1	52.2	0	0.99932
0	6.7	62.8	1	0	1	108.667	60.667	33.0128	26	9.1	75.957	1	115	132	28	81	1	0	0	0	100.6	0	6.12183
0	9.7	73.4	1	0	1	144.667	86	26.9367	20	8.5	69.399	1	221	216	53	119	1	0	0	0	84.2	0	3.01985
1	10	54.1	1	0	1	156.667	80.667	30.8556	15	8.6	70.492	0	141	229	41	160	0	0	1	2	84.9	0	4.4846
1	18.6	55.4	1	0	1	103.333	52.667	35.1851	15	9.3	78.142	1	172	178	38	106	1	0	0	0	56	0	7.14853
1	34.2	50.1	1	0	1	110.667	72.667	31.0391	3	10.8	94.536	1	487	157	23	.	0	0	1	0	87.3	0	6.74606
1	13.6	55.8	1	0	1	120.667	62.667	32.6063	28	9.5	80.328	1	131	152	38	88	0	0	1	1	95.3	1	6.98973
0	14.2	56.6	1	1	0	140	69.333	27.7172	10	9.3	78.142	1	226	224	34	145	0	1	0	0	86.2	0	7.15948
0	43.3	55.2	1	1	0	126.667	70	32.7631	20	10.4	90.164	1	403	146	21	.	1	0	0	2	95.7	1	1.74127
1	18.6	49.8	1	1	0	127.333	81.333	35.0415	5	10.2	87.978	0	205	230	36	153	0	0	1	0	87.5	0	7.0527
0	12.1	52.8	1	0	1	152	71.333	33.6053	23	12.3	110.929	0	80	192	46	130	0	0	1	.	115	0	6.99247
1	17.1	54.1	1	1	1	137.333	72.667	25.3843	6	10.1	86.886	1	165	196	33	130	1	0	0	0	96.4	1	5.27036
0	8.2	48.6	1	0	1	139.333	91.333	35.3068	5	12.9	117.487	1	115	185	37	125	0	1	0	0	74.5	0	6.97331
1	9.8	55.3	1	0	0	111.333	71.333	28.1269	5	9.3	78.142	0	90	165	50	97	0	0	1	0	95.6	0	6.92402
1	7.4	47.6	1	0	1	124	83.333	28.2308	12	12.3	110.929	0	120	126	41	61	0	0	1	1	88.9	1	0.99658
1	1	58.8	1	0	1	138.667	87.333	36.2119	9	10.5	91.257	1	94	132	34	79	0	0	0	0	82.1	0	6.93498
0	8.7	59.1	1	1	1	120.667	58	37.133	31	10	85.793	1	156	150	38	80	0	0	1	0	82	0	6.98973
0	2	50.9	1	0	1	122	74	28.3786	15	13.3	121.858	1	72	145	48	83	0	1	0	0	80.7	0	6.94319
1	17.5	54.1	1	0	1	127.333	79.333	35.3912	2	10.5	91.257	1	165	180	52	95	0	0	1	0	96.4	0	7.01164
1	11.6	58.1	1	1	1	143.333	90	29.7846	14	10.9	95.629	1	176	186	32	118	0	1	0	0	108.7	0	1.01848
0	38	55	1	0	0	132.667	86.667	33.6731	7	9.9	84.7	1	496	173	24	.	1	0	0	1	100.6	0	6.88296
0	14.8	57.5	1	0	0	143.333	83.333	27.2723	12	10.4	90.164	0	196	191	33	119	0	0	1	0	66.5	0	6.705
0	39.5	53.3	1	0	1	113.333	65.333	28.6742	13	9.7	82.514	0	341	170	27	75	1	0	0	1	85.4	1	4.564
0	19.1	56.5	1	0	1	161.333	96	28.691	3	10.5	91.257	1	279	242	28	159	0	0	1	2	67	0	4.01916
0	7.9	54.7	1	0	0	110.667	74.667	31.4928	8	10.6	92.35	0	140	203	41	134	0	0	1	0	106.5	0	6.89938
1	5.2	69.1	1	0	0	130.667	62.667	27.241	32	8.7	71.585	1	124	150	53	72	0	0	1	0	76.4	0	5.49487
1	19	52.8	1	0	0	120	72.667	30.7252	16	9.1	75.957	0	324	199	38	97	0	0	1	0	97.3	1	3.50171
0	13.5	59.8	1	0	1	128	78.667	35.702	15	10.4	90.164	1	305	281	40	180	0	1	0	2	75.8	1	6.19302
1	38.2	49.7	1	0	1	118.667	86	32.986	5	10.3	89.071	1	257	191	36	104	0	1	0	2	90.4	0	6.77344
0	4.6	56	1	0	1	120.667	80.667	37.6265	2	9.9	84.7	0	149	167	34	104	0	0	1	0	105.5	0	6.74606
0	37.4	44.1	1	0	1	122	82.667	28.4353	5	11.6	103.279	1	362	271	35	164	1	0	0	0	91.1	0	6.78439
0	20.9	52.7	1	0	1	95.333	70	39.3162	5	8.8	72.678	1	287	143	32	54	1	0	0	0	76.4	0	2.2642
1	19.6	56	1	0	1	128	78	30.7413	3	10.2	87.978	0	298	216	26	129	0	0	1	0	95.1	1	3.69336
1	15.6	55.1	1	0	1	130	65.333	39.1903	25	11.5	102.186	1	230	201	31	124	0	0	1	1	67.6	1	3.06092
0	7.6	55.8	1	0	1	120	77.333	36.8532	16	9.9	84.7	1	119	166	36	107	1	0	0	0	74.8	0	6.73238
1	9.5	56.6	1	0	0	129.333	68.667	26.1791	23	9.8	83.607	1	168	185	33	118	0	0	1	1	83.4	0	6.54346
1	2.1	53.4	1	1	1	127.333	84	25.2668	6	8.3	67.213	0	111	213	33	158	0	0	1	0	101.7	0	6.09446
1	5.1	45.2	1	0	0	102	70.667	29.4566	6	9.6	81.421	0	79	200	60	124	0	1	0	0	93.3	0	6.62012
0	12.3	52	1	0	1	131.333	76	30.2372	21	9.7	82.514	0	154	250	39	179	0	0	0	1	115.6	0	6.65298
0	5	58.4	1	1	0	110	73.333	24.7056	4	9.1	75.957	1	120	133	44	65	0	0	1	0	73.4	0	6.49144
1	13.5	52.1	1	0	1	119.333	82.667	35.7595	10	9.2	77.049	1	150	135	35	70	0	0	1	1	86.1	0	6.50787
0	5.7	54.4	1	0	1	106	67.333	27.2211	4	8.4	68.306	0	87	160	42	101	0	0	1	0	101	0	6.65024
0	9.1	52.1	1	1	0	110.667	70	28.6477	14	10.1	86.886	0	117	162	32	107	0	0	1	0	76.7	0	6.49692
0	14.3	52.1	1	0	0	115.333	71.333	31.926	4	7.7	60.656	0	274	208	42	111	0	1	0	1	88.9	0	6.47775
1	15.2	49.6	1	0	0	114.667	80.667	24.8313	10	8.5	69.399	1	155	225	43	151	0	0	1	0	99.5	0	5.76318
1	3.7	60.9	1	0	1	128	70.667	23.1729	26	9.4	79.235	0	72	204	45	145	0	0	1	0	80.9	1	5.82067
0	14.5	54.2	1	0	0	114	75.333	36.0645	21	8.4	68.306	1	195	224	36	149	0	0	1	0	106.8	0	6.02327
0	13.8	56.1	1	0	1	138.667	94	28.3146	3	10.9	95.629	1	136	198	28	143	0	0	1	0	99.8	0	6.37372
0	16	55.7	1	0	0	122.667	74	31.8123	10	10.8	94.536	1	193	232	50	143	0	0	0	0	83.9	0	6.14374
1	8.9	60.1	1	0	1	145.333	81.333	36.9944	15	9.9	84.7	0	117	219	38	158	0	0	1	2	97	1	4.49008
1	15	57	1	0	0	112	68	25.5728	14	8.6	70.492	1	161	209	36	141	0	0	0	0	74.1	0	6.28337
1	15.6	54.1	1	0	1	142.667	88.667	29.8714	16	10.2	87.978	1	168	172	39	99	0	0	1	0	96.4	1	2.26146
0	32.8	56	1	1	0	115.333	65.333	25.3166	12	9.4	79.235	1	316	207	21	123	0	0	1	1	74.6	1	1.50308
1	7.5	63.5	1	0	1	126.667	75.333	35.4573	9	8.5	69.399	1	104	136	37	78	0	0	1	1	79.5	0	5.97673
0	18.9	51.5	1	1	1	124	81.333	26.0236	17	10.3	89.071	1	267	226	47	126	0	0	1	0	86.5	0	5.74949
0	8.1	57	1	0	0	133.333	81.333	27.4205	15	7.6	59.563	1	90	175	45	112	0	0	1	0	104.8	0	5.88638
1	10	56.4	1	0	1	160	94	26.9785	7	8.5	69.399	1	98	206	51	135	0	0	1	1	94.9	0	5.82341
0	20	54	1	0	0	98.667	70	28.002	4	8.4	68.306	1	165	173	38	102	0	0	1	0	68.1	0	5.62902
0	23.8	56	1	0	0	138.667	93.333	29.1533	8	7.5	58.47	1	140	181	32	121	0	0	1	0	74.6	0	5.64819
1	14.4	57.3	1	0	0	124	78	29.8282	2	8.1	65.028	0	145	154	28	97	0	0	0	0	104.5	0	5.74401
1	14.8	53.8	1	0	1	127.333	78.667	30.5685	30	12.9	117.487	0	233	122	42	33	0	0	1	0	101.4	1	2.96783
0	12.4	48.8	1	0	1	136	94.667	29.0786	4	8.4	68.306	1	132	248	34	188	0	0	1	1	105	1	3.98084
1	14.1	56.3	1	0	1	152.667	86.667	23.671	20	7.5	58.47	1	154	206	67	108	0	0	1	1	74.5	0	5.62902
0	6.2	51.8	1	0	1	115.333	69.333	28.8441	11	8.9	73.771	1	99	197	36	141	0	0	1	1	102.9	0	5.65366
0	7.9	54.9	1	0	1	123.333	82.667	33.5469	2	9	74.864	1	117	172	32	117	0	0	1	0	95.9	0	5.48665
1	22.1	54.6	1	0	1	98	70	33.2238	18	9.4	79.235	0	307	215	31	123	0	0	1	0	75.4	1	2.23956
1	5.3	62.6	1	0	1	144.667	85.333	30.8935	15	10.8	94.536	1	132	158	42	90	0	0	1	1	90.8	1	2.49144
0	10.9	52.8	1	0	1	150	90	25.8659	11	11	96.722	1	158	151	38	81	0	0	1	2	76.3	1	1.9384
0	7.1	51.3	1	0	1	109.333	73.333	34.2009	4	7.9	62.842	1	82	155	42	97	0	0	1	0	109	0	5.47844
1	17.8	63.8	1	0	1	126.667	72.667	27.0815	20	11.1	97.815	0	176	229	44	150	0	0	1	1	48.6	0	5.4538
0	3.7	51.5	1	0	0	115.333	78.667	27.0815	13	8.6	70.492	1	96	187	31	137	0	0	1	0	98.2	0	5.40178
0	20.8	50.7	1	0	0	120.667	76	25.4194	5	9.4	79.235	1	307	214	24	129	1	0	0	0	116.7	0	3.80287
0	9.9	53.4	1	1	1	125.333	80.667	34.467	10	7.7	60.656	0	292	166	25	82	0	0	1	1	85.3	1	1.46475
1	18.7	50.9	1	1	0	104	70	22.6694	10	10.1	86.886	1	261	249	28	169	0	0	1	0	98.6	0	2.18754
0	18.3	49.8	1	0	1	120	77.333	31.5022	5	12.7	115.301	1	267	220	26	141	1	0	0	0	99.4	0	5.48118
1	0.2	53.1	1	1	1	151.333	79.333	32.2631	32	7.5	58.47	1	105	155	35	99	0	0	1	2	76.2	0	5.42368
0	22.8	52	1	0	0	125.333	82	29.3154	10	10.6	92.35	1	321	210	30	116	0	0	1	0	76.8	0	5.38261
1	7	62.4	1	0	1	118	64.667	27.5562	16	8.5	69.399	1	128	153	34	93	1	0	0	0	80.1	0	5.01848
0	12.2	54.8	1	0	1	142	88	26.6323	4	7.9	62.842	1	231	241	36	159	0	0	1	0	95.9	0	4.41615
1	10.4	59.8	1	0	0	126	70	25.2626	27	10.4	90.164	0	94	155	44	92	0	0	1	0	81.6	0	5.12799
1	12.3	51.8	1	0	1	110	76	31.509	7	9.4	79.235	1	177	188	39	114	0	1	0	0	89.1	0	5.13073
1	11.6	61.5	1	0	0	99.333	78	26.1757	42	12.1	108.744	0	111	196	41	133	1	0	0	0	58.7	1	3.21697
1	11.3	54	1	0	1	130.667	92.667	32.1454	15	9	74.864	1	196	158	37	82	0	0	1	0	84.9	0	1.52225
0	2.9	55.4	1	1	1	128.667	92.667	26.6628	4	9	74.864	1	116	221	35	163	0	0	1	2	105.9	1	3.50171
0	6.1	58.4	1	0	0	103.333	72.667	30.4479	10	7.9	62.842	1	169	178	31	113	0	1	0	0	85.1	0	4.98563
0	7.1	52.6	1	1	1	157.333	80	38.9588	0	8.8	72.678	0	101	181	41	120	0	0	1	1	102.3	0	3.72348
1	9.3	52.1	1	0	0	131.333	82	42.1862	4	8.4	68.306	1	175	160	31	94	0	0	1	0	86.1	0	4.7091
1	18.8	54.7	1	0	0	124.667	74	28.2349	10	9.1	75.957	0	234	175	34	94	0	0	1	1	113.4	0	5.00205
0	10.1	56.1	1	0	0	122	80.667	33.7037	9	10.2	87.978	1	180	171	29	106	0	0	1	0	99.8	0	2.41478
0	4.2	58.7	1	0	1	132.667	88.667	33.0128	2	9.9	84.7	1	107	136	38	77	0	1	0	0	108.2	0	4.98015
0	9.7	59.7	1	0	1	128.667	72.667	36.6821	16	8.1	65.028	1	149	153	28	95	1	0	0	1	102.8	0	5.00205
0	11.8	52.9	1	0	0	120.667	75.333	31.4511	5	9.1	75.957	0	111	210	41	147	0	0	0	0	85.6	0	5.03491
1	17.9	58.8	1	0	1	153	103.333	38.0086	5	9	74.864	1	272	313	22	237	0	1	0	1	108.1	0	4.94456
1	9.8	58.3	1	0	0	157.333	90.667	32.7197	12	9.8	83.607	0	168	122	30	58	0	0	1	1	103.8	1	1.74675
1	17.5	65.8	1	0	0	127.333	79.333	25.7089	34	9	74.864	1	162	135	31	71	0	0	1	0	88.8	0	7.14031
0	10.3	69.3	1	0	1	128.667	72	22.978	27	7.9	62.842	0	88	159	41	101	0	0	0	0	76.3	0	7.20329
0	17.5	68.1	1	0	1	143.333	64.667	29.6279	14	8.7	71.585	1	86	120	27	76	0	0	0	0	61.7	0	4.93361
0	14.9	65.1	1	0	1	138	86.667	25.2485	20	12.1	108.744	1	.	.	.	.	0	0	0	.	89.3	0	7.15127
1	6.9	51.9	1	0	1	110	80	24.8783	4	8	63.935	1	94	140	29	92	0	0	1	0	108.6	0	6.86653
0	10.4	62.2	1	0	0	148.667	76.667	31.0387	12	7.9	62.842	0	120	161	38	99	0	0	1	1	80.2	0	6.55989
0	15.8	63.7	1	0	1	120	80	24.5017	20	7.9	62.842	0	152	195	39	126	0	0	1	0	90.1	0	3.0308
0	5.2	73.8	1	0	0	109.333	74.667	25.7181	20	9.2	77.049	0	58	150	49	89	0	0	1	0	88.1	0	5.00205
0	10.1	69.4	1	0	1	135.333	88	24.0706	6	8.3	67.213	0	149	173	41	102	0	0	1	0	55.5	0	6.02327
0	11.7	68.2	1	0	1	129.333	71.333	29.8804	5	8	63.935	1	108	166	44	100	0	0	1	0	76.9	0	6.76523
0	11.7	56.7	1	0	1	122.667	77.333	23.1729	12	7.3	56.284	1	132	190	36	128	0	0	1	0	83.4	0	6.81999
1	8.9	56	1	0	1	127.333	87.333	29.4547	1	9.9	84.7	0	176	184	34	115	0	0	1	.	105.5	1	3.0527
1	5.9	54.7	1	0	0	124.667	81.333	25.2386	5	11.3	100	1	179	181	22	123	0	0	1	0	96	1	4.11773
1	5.8	57	1	1	0	111.333	78	18.8709	11	13.7	126.23	1	45	146	76	61	0	0	1	0	104.8	0	5.11978
0	12.3	45.4	1	0	1	138.667	97.333	38.8077	4	10.6	92.35	1	126	169	43	101	0	0	1	0	102.5	0	4.98563
0	31.3	73.1	1	0	1	187.333	110	27.8149	10	10.2	87.978	1	.	.	.	.	0	0	1	1	88.6	0	5.9822
1	6	60.5	1	0	1	140.667	81.333	25.8503	20	8	63.935	0	87	182	41	124	0	0	1	1	54	0	5.97673
0	9.3	64.5	1	0	0	112	80	37.6227	20	9.8	83.607	1	131	166	37	103	0	0	1	0	99.4	0	6.97878
0	15.1	61	1	0	1	128	80	32.0256	12	10	85.793	1	160	166	41	93	0	0	1	.	80.9	0	6.37372
1	6.9	56.9	1	0	0	118.667	78	27.1962	28	12.9	117.487	1	103	154	35	98	0	0	1	0	94.5	0	5.75496
1	7.3	64.5	1	0	1	140	85	26.8169	30	8.4	68.306	0	89	166	47	101	0	0	1	0	63.3	0	6.12731
0	9.7	53.6	1	0	0	125	70	25.567	13	8.2	66.12	0	107	207	34	152	0	0	1	0	96.8	0	2.10541
0	3.4	66.5	1	0	1	123.333	76.667	26.7845	20	10.2	87.978	0	66	110	45	52	0	0	1	0	56.7	0	6.53799
0	9.4	70.7	1	0	0	118.667	59.333	26.1139	9	8.6	70.492	0	65	284	61	210	0	0	1	0	85.8	0	6.05339
1	2.5	61.8	1	0	1	132.667	78	27.43	30	7.8	61.749	1	77	127	41	71	0	0	0	1	80.4	0	5.92197
1	11.2	72	1	0	1	106.667	59.333	29.5238	12	9.1	75.957	1	226	193	26	122	0	0	1	0	66.7	0	4.00274
1	18.7	61.2	1	0	1	138	78	29.6279	28	12.3	110.929	0	239	258	36	174	0	0	1	0	80.8	0	2.27789
1	7.4	70.6	1	0	1	180	100	23.651	10	11.3	100	1	169	190	35	121	0	0	1	1	60.6	0	3.14579
1	23	69.5	1	1	0	119.333	62.667	36.9513	11	8.8	72.678	0	376	187	25	87	0	0	1	0	76.2	0	5.00479
1	12.7	62.3	1	0	1	108	60.667	30.8935	15	7.7	60.656	0	183	160	32	91	0	0	1	1	91	0	5.69199
1	1.1	78.9	1	0	1	127.333	70	27.14	2	9.4	79.235	0	105	190	30	139	0	0	1	0	71.3	0	5.8371
0	9.3	59.4	1	0	1	125	88.333	31.6116	19	10.3	89.071	1	148	177	36	111	0	0	1	0	97.5	0	6.00958
1	10.7	67.6	1	0	1	124	80	30.8767	10	9.9	84.7	0	170	159	28	97	0	0	1	1	68.8	0	5.11704
0	4	64.5	1	0	1	153.333	93.333	27.9477	21	8.4	68.306	0	143	189	32	128	0	0	0	1	78.9	0	5.92197
0	10.3	72.6	1	0	1	123.333	77.667	30.3133	10	8.9	73.771	1	91	156	41	97	0	0	1	0	88.9	0	6.0397
1	10	55.5	1	0	1	128.333	90	32.9446	25	9	74.864	1	102	208	38	150	0	0	1	1	100.2	0	5.9822
0	20.1	54.9	1	0	1	145	88.333	30.9795	5	9.4	79.235	1	375	257	21	161	0	0	1	0	95.9	0	5.0705
1	13.1	59.3	1	1	1	136.667	78.667	28.3786	10	8.2	66.12	1	164	142	31	78	0	0	0	0	93	0	5.34155
0	9	57.8	1	0	0	128.667	82.667	33.0128	6	7.6	59.563	0	218	220	46	130	0	0	0	0	73.7	0	5.74675
1	24.5	65	1	0	1	139.333	82.667	32.0358	6	8.6	70.492	1	370	225	29	122	0	0	0	0	57.3	0	4.02464
0	18.8	53	1	0	1	118.333	88.333	29.4406	13	10.3	89.071	0	441	305	28	.	0	0	1	0	102	0	5.81793
1	7.5	56.2	1	0	1	146	60	33.1173	30	9.5	80.328	1	190	186	24	124	0	0	1	1	83.6	0	5.30869
0	6.1	59.1	1	0	0	136.667	81.667	26.0137	12	8.2	66.12	0	97	149	33	97	0	0	1	0	93.1	0	5.04038
0	10.7	71.6	1	0	0	145	80	30.2057	3	9.6	81.421	1	166	152	37	82	0	0	1	0	89.5	0	3.98905
1	14.5	55.7	1	1	0	137.333	86	37.4659	24	9.2	77.049	0	192	197	33	126	0	0	1	0	74.8	0	3.14579
0	17.8	46.7	1	1	0	118.333	75	27.1962	6	8.5	69.399	0	207	192	27	124	0	0	1	0	106.6	0	5.16085
1	11.8	52.3	1	0	0	110	71.667	31.8278	8	11	96.722	1	213	222	42	137	0	0	1	0	102.5	0	5.01574
0	10	53	1	0	0	125.333	82.667	30.8141	2	8.8	72.678	0	190	126	24	64	0	0	1	0	97.2	0	5.32512
1	5.8	77.2	1	0	0	135	75	25.8163	K	7.7	60.656	1	90	150	48	84	0	0	1	0	82	0	5.68925
1	8	57.5	1	0	0	132.667	71.333	26.9006	10	9.9	84.7	0	80	174	46	112	0	0	1	0	94.1	0	5.65914
0	9.1	43.3	1	0	0	164	90	31.1461	8	12	107.651	1	184	226	33	156	0	0	0	0	91.6	0	5.36893
1	7.9	82.4	1	0	1	130.667	72	27.14	K	9	74.864	1	93	107	39	50	0	0	1	0	62	0	2.30527
1	10.3	56.1	1	0	1	124.667	79.333	33.8604	K	9.2	77.049	1	144	176	37	111	0	0	1	0	55.7	0	5.64819
0	18.2	69.8	1	0	1	142.333	89.333	31.3075	10	.	.	0	375	203	27	101	0	0	0	0	67.8	0	5.36619
1	14.6	56.3	1	0	0	129.333	96	29.7248	6	.	.	0	215	217	53	121	0	0	1	0	83.6	0	5.39083
1	21.1	64.3	1	0	1	157.333	87.333	27.4332	1	.	.	1	.	.	.	.	0	0	0	.	89.8	0	5.52225
1	8.6	55.7	1	0	1	144.333	96.667	27.7467	15	8.3	67.213	0	155	152	28	93	0	0	1	2	67.3	0	4.04928
1	7.6	67.3	1	0	1	139.333	89	29.0097	29	10.1	86.886	1	101	184	38	126	0	0	1	2	69	0	4.07118
1	11.3	55.8	1	0	0	139.667	72.667	24.2699	19	9.7	82.514	0	122	226	65	137	0	0	1	1	83.9	0	5.41821
0	5.6	53.8	1	0	1	116.667	86	29.5611	3	8.6	70.492	0	103	141	26	94	0	0	1	0	101.4	0	5.6783
0	19.8	54.9	1	1	1	139.333	74.333	27.6601	16	9.1	75.957	0	252	219	29	140	0	0	0	0	84.4	0	1.26489
1	3.5	58.5	1	0	1	138.667	76	36.334	15	8.7	71.585	1	122	174	26	124	0	0	0	1	66	0	4.98289
0	5.9	68.8	1	0	1	128.333	79.333	23.1321	20	8.9	73.771	0	85	142	41	84	0	0	1	1	76.6	0	4.00274
0	22.7	72.3	1	0	1	146	66	21.0015	36	9.5	80.328	1	343	246	25	152	0	0	0	2	45.8	1	4.00548
0	37.8	54.7	1	0	1	114.333	69.667	25.6856	13	.	.	1	.	.	.	.	0	0	1	.	84.5	0	5.2293
0	6.7	54.2	1	0	1	136.667	79.333	30.4369	14	10.8	94.536	0	109	153	37	94	0	0	1	0	96.4	0	5.17728
1	17.1	52.5	1	0	1	135	90	36.8329	25	13.3	121.858	0	178	169	31	102	0	0	1	2	68.9	0	5.18001
0	5.6	66.8	1	0	1	159.333	63.333	21.3195	20	9.5	80.328	0	62	126	47	67	0	0	1	1	88.2	0	5.40999
0	4.9	54.5	1	0	1	131.667	65	29.5238	18	8.2	66.12	1	97	137	36	82	0	0	0	1	96.2	0	1.00753
1	13	54.9	1	1	0	110.667	67.333	23.6489	10	10.7	93.443	0	198	181	32	109	0	0	0	1	75.2	0	4.9692
1	13	63.4	1	0	1	137.333	79.333	28.1481	15	9.3	78.142	0	173	159	30	95	0	0	0	1	52.9	0	1.34428
0	17.2	56.5	1	0	1	132.333	83.333	34.4387	5	12.5	113.115	0	191	238	34	166	0	0	1	0	94.8	0	4.55578
0	21.6	71	1	0	1	115.667	78.667	38.0573	15	7.7	60.656	1	259	159	29	78	1	0	0	0	85.6	0	7.0089
0	13.5	59.8	1	0	1	102	66	40.1805	25	8.6	70.492	0	86	201	68	116	0	1	0	0	57.9	0	2.99521
1	11.2	52.1	1	0	1	115.333	78.667	34.8989	5	8.6	70.492	0	254	162	28	83	0	1	0	1	72.7	0	6.95962
1	9	51.5	1	0	0	118.667	78.667	29.3154	6	10	85.793	1	92	189	56	115	0	0	1	0	98.2	0	7.02533
0	20.3	61.8	1	1	1	122.667	77.333	35.1145	9	9.4	79.235	0	283	227	33	137	0	0	1	1	64.5	0	7.05544
0	7.6	71.9	1	0	1	115.333	68.667	30.694	6	9.4	79.235	0	63	164	43	108	0	0	1	0	94.3	0	7.06092
1	8.3	50.1	1	1	1	120.667	80	24.8313	6	8.1	65.028	0	90	131	35	78	1	0	0	0	87.3	0	5.00479
0	31	60.8	2	1	0	132	75.333	30.694	20	10.5	91.257	0	390	258	33	147	1	0	0	0	54.2	0	3.2553
1	8.2	51.6	1	0	1	150	94.667	32.0885	3	10.5	91.257	0	190	114	23	53	0	0	1	0	98.1	0	7.00616
0	9.1	54.1	1	0	1	148	89.333	35.563	6	8.2	66.12	0	126	198	39	134	0	0	1	2	84.9	1	2.23956
0	12.9	70.2	1	0	1	123.333	75.333	39.5792	20	11	96.722	0	222	155	24	86	1	0	0	0	60.8	0	7.02806
0	8.7	65.6	1	0	1	114.667	78.667	24.7014	8	8.8	72.678	1	158	144	23	90	1	0	0	0	69.8	0	5.99316
1	16.6	56	1	1	1	126	79.333	39.0868	2	10.5	91.257	0	206	151	29	81	1	0	0	0	95.1	0	6.07255
1	14.7	74.6	1	0	1	118.667	75.333	34.7343	25	9.8	83.607	1	284	175	28	91	0	1	0	0	68.3	0	5.9822
1	3.4	53.5	1	0	0	100	66.667	33.7821	5	8.6	70.492	0	95	169	33	117	1	0	0	0	101.6	0	5.99316
1	45.7	67	1	0	1	111.333	72.667	26.2403	2	14.4	133.88	1	424	241	38	.	0	0	1	0	97.7	0	6.00137
1	10	65.8	1	0	1	113.333	62.667	36.3686	3	8.7	71.585	1	.	.	.	.	1	0	0	0	78.2	0	6.00958
0	7.3	54	1	0	1	133.333	79.333	29.0673	2	9.5	80.328	1	104	146	34	92	1	0	0	0	96.5	0	6.01506
1	11	75.4	1	0	1	126	75.333	33.785	9	.	.	1	210	153	33	78	1	0	0	1	65.1	0	4.97467
1	8.2	69.9	1	0	0	114	60.667	26.8579	40	10.6	92.35	0	144	194	27	138	1	0	0	0	60.9	0	5.99863
1	11.9	58.6	1	0	1	107.333	80.667	32.5788	3	11.5	102.186	1	166	150	31	86	0	0	1	0	82.2	0	6.00137
0	1.2	57.1	1	1	0	90	58.667	17.7826	1	10.8	94.536	0	63	180	39	128	1	0	0	0	83.1	0	2.97604
1	6.2	65.5	1	0	1	122.667	70.667	25.4832	8	10.4	90.164	1	126	166	31	110	1	0	0	0	69.8	0	5.99042
0	15.8	71.3	1	0	1	124.667	66.667	38.4269	25	10.3	89.071	1	236	197	36	114	1	0	0	0	54.8	0	5.99316
0	15.3	50.7	1	0	1	125.333	79.333	33.8926	10	11	96.722	0	161	221	47	142	0	0	1	0	98.8	0	5.9822
0	10.3	45.5	1	0	0	106.667	63.333	28.2917	16	8.4	68.306	1	106	179	54	104	0	0	0	0	102.4	0	2.27242
0	10.6	73.2	1	0	1	116.667	74.667	35.0385	15	8.8	72.678	1	129	174	40	108	1	0	0	1	54.1	0	5.99863
1	9.3	79	1	0	1	130.667	68.667	29.8136	12	8.7	71.585	1	136	146	30	89	0	0	0	1	57.2	0	5.9822
0	5.5	48.5	1	0	1	124	84.667	30.8506	10	7.8	61.749	0	138	195	40	127	0	0	0	0	105.3	0	5.97125
0	6.6	64.3	1	0	0	118.667	76	36.9756	5	8.6	70.492	0	155	190	32	127	0	0	1	0	99.5	0	5.99589
0	32.6	47.9	1	0	1	126.667	76	32.1109	6	9.1	75.957	0	405	244	39	.	1	0	0	0	88.7	0	5.97947
1	12.9	63.8	1	0	1	128	84	32.4153	5	10.4	90.164	0	145	188	44	115	1	0	0	0	63.6	0	6.03422
1	10.3	58.9	1	1	0	111.333	70	24.9113	13	11.9	106.558	1	130	180	40	114	0	0	1	0	65.8	0	3.24162
1	1.4	59	1	0	1	161.333	88.667	33.0842	16	8	63.935	0	183	168	33	98	1	0	0	0	97.8	0	6.00684
0	14.2	55	1	0	1	124.333	71.333	25.4064	6	7.9	62.842	1	306	186	30	95	1	0	0	0	95.8	0	4.99384
1	5.8	68.9	1	1	1	140.667	88.667	38.8098	4	9.7	82.514	0	136	181	44	110	0	0	1	0	68.2	0	5.00753
0	18.4	66.7	1	0	1	117.333	77.333	25.4064	33	8	63.935	1	283	175	29	89	1	0	0	0	77.7	0	4.99932
1	6.7	62.2	2	0	0	102.667	60.667	22.1033	2	7.9	62.842	0	53	184	81	93	1	0	0	0	78.9	0	4.98015
1	21.9	67.7	1	1	1	136.667	75.333	27.6976	29	8.2	66.12	1	292	193	33	101	1	0	0	0	77.2	0	4.98563
1	8	72.5	1	0	1	138	74.667	31.4511	27	7.5	58.47	1	123	159	44	91	1	0	0	0	59.8	0	4.98563
1	11.1	53	1	0	0	100.667	67.333	31.4511	17	8.5	69.399	1	170	159	31	94	1	0	0	0	102	0	5.02943
0	9.6	73.8	1	0	1	144.667	77.333	31.2213	14	9.4	79.235	1	183	149	33	79	1	0	0	1	59.3	0	4.99932
1	3.3	75.2	1	0	1	145.333	77.333	30.8767	15	8.4	68.306	1	147	159	31	99	1	0	0	0	58.7	0	4.97467
0	3	78.2	1	0	1	113.333	59.333	24.9876	22	8.7	71.585	1	82	155	64	75	1	0	0	0	63.9	0	5.02122
1	8.8	67.4	1	0	1	120.667	74	37.0583	14	10.6	92.35	1	126	192	31	136	1	0	0	.	87.8	0	1.74675
0	9.2	73.2	1	0	1	107.333	62	32.7197	9	8.4	68.306	0	185	154	24	93	1	0	0	0	66.2	0	5.04312
0	10.1	57.3	2	0	0	120.667	67.333	34.2908	7	11.4	101.093	1	194	111	31	41	1	0	0	0	81.7	1	3.0089
0	3	64.5	1	1	1	136.667	69.333	27.6396	24	8.5	69.399	0	135	204	36	141	1	0	0	0	94.1	0	4.95825
0	13.5	53.6	1	0	1	138.667	98	35.3287	18	12.8	116.394	0	364	243	35	135	1	0	0	0	107.3	0	2.01232
0	13.4	58.9	1	1	0	111.333	69.333	29.2194	5	10.3	89.071	0	335	214	33	114	1	0	0	0	103.4	0	3.50171
1	6.9	72.5	1	0	1	108.667	66	28.9699	20	8.3	67.213	1	134	186	31	128	1	0	0	0	84.7	0	2.23956
1	3.3	73.4	1	0	1	114.667	67.333	36.8389	27	8.9	73.771	0	168	164	34	96	1	0	0	0	49.4	0	1.05955
1	5.9	51.4	1	0	1	113.333	82.667	37.5896	9	7.5	58.47	1	158	145	29	84	0	0	1	0	98.3	0	5.13621
1	13.1	62.2	2	0	1	146.667	76.667	35.702	4	7.7	60.656	1	128	201	45	130	1	0	0	2	92.7	0	5.00479
1	15.2	44.6	1	0	0	128	82	31.3523	2	8.4	68.306	0	230	190	32	112	0	0	0	0	103.1	0	5.00205
0	4.2	74	1	0	0	110	66.667	24.6115	15	7.5	58.47	1	123	165	45	95	1	0	0	0	83.8	0	5.07871
1	2.2	62.2	1	0	0	118.667	77.333	36.4776	7	9.7	82.514	0	96	166	42	105	1	0	0	0	91.1	0	5.00205
0	14.8	55.7	1	0	1	110	69.333	28.4353	8	9.6	81.421	1	265	194	31	110	0	0	0	0	100.1	0	5.01027
1	10.6	62.3	1	0	1	157.333	84.667	29.297	3	9.7	82.514	1	167	184	35	116	1	0	0	0	80.1	0	1.4976
0	11	43.9	2	0	0	96.667	59.333	33.155	5	9	74.864	0	406	221	28	.	1	0	0	0	105.4	0	4.97467
0	4.8	65.4	1	0	1	123.333	74.667	28.391	3	10.4	90.164	1	128	147	43	79	1	0	0	1	93.5	0	5.04586
1	3.1	76.1	1	0	1	119.333	72	30.0045	36	8.2	66.12	0	115	156	31	102	1	0	0	0	64.8	0	4.03012
1	3	47	1	0	1	146	85.333	38.1096	16	10	85.793	1	134	135	30	78	1	0	0	1	101.4	0	4.99658
1	3.9	56.6	1	0	1	98.667	66	25.4148	15	11.1	97.815	1	68	146	42	90	1	0	0	1	83.4	0	4.99658
0	13.2	52.3	1	0	0	101.333	76	18.1474	16	13.3	121.858	0	66	220	77	130	1	0	0	0	115.4	0	4.97467
1	7	64.7	1	0	0	119.333	81.333	29.5611	15	7.9	62.842	1	113	246	39	184	0	0	1	0	70.2	0	4.85421
1	14.3	56.6	1	0	1	137.333	73.333	34.4875	21	8.1	65.028	1	168	190	35	121	1	0	0	0	99.4	0	4.93361
0	9.4	74.6	1	0	1	127.333	80.667	33.4404	23	9.8	83.607	0	191	147	25	84	1	0	0	0	73.5	0	4.92539
1	12.1	64.4	1	0	1	120	74.667	31.0391	19	8.1	65.028	0	179	142	31	76	1	0	0	0	89.7	0	4.93908
0	4.1	56.7	1	0	1	129.333	83.333	33.8005	11	9.5	80.328	1	80	140	45	80	0	0	1	0	105	0	4.98563
0	6.5	70.3	1	0	1	118	65.333	30.5957	4	7.5	58.47	0	236	186	33	106	1	0	0	0	86.1	0	4.93908

## Sheet: Fig. 1A
Years	SURVIVAL	Group
0	1	Low
0.99384	1	Low
0.99384	0.99866	Low
0.99658	0.99866	Low
0.99658	0.99731	Low
1.00205	0.99731	Low
1.00205	0.99597	Low
1.00753	0.99597	Low
1.00753	0.99462	Low
1.31964	0.99462	Low
1.31964	0.99323	Low
1.46475	0.99323	Low
1.46475	0.99185	Low
1.48118	0.99185	Low
1.48118	0.99046	Low
1.56879	0.99046	Low
1.56879	0.98906	Low
1.74675	0.98906	Low
1.74675	0.98766	Low
1.77139	0.98766	Low
1.77139	0.98625	Low
1.80424	0.98625	Low
1.80424	0.98485	Low
1.9384	0.98485	Low
1.9384	0.98344	Low
1.99863	0.98344	Low
1.99863	0.98203	Low
2.00411	0.98203	Low
2.00411	0.98061	Low
2.03422	0.98061	Low
2.03422	0.97919	Low
2.05065	0.97919	Low
2.05065	0.97777	Low
2.23956	0.97777	Low
2.23956	0.97632	Low
2.25325	0.97632	Low
2.25325	0.97488	Low
2.25873	0.97488	Low
2.25873	0.97343	Low
2.49144	0.97343	Low
2.49144	0.97197	Low
2.74059	0.97197	Low
2.74059	0.9705	Low
2.77892	0.9705	Low
2.77892	0.96902	Low
2.9076	0.96902	Low
2.9076	0.96754	Low
2.987	0.96754	Low
2.987	0.96606	Low
2.99795	0.96606	Low
2.99795	0.96309	Low
3.0089	0.96309	Low
3.0089	0.96161	Low
3.02259	0.96161	Low
3.02259	0.96011	Low
3.02533	0.96011	Low
3.02533	0.95861	Low
3.0308	0.95861	Low
3.0308	0.95562	Low
3.04997	0.95562	Low
3.04997	0.95412	Low
3.0527	0.95412	Low
3.0527	0.95261	Low
3.05544	0.95261	Low
3.05544	0.95111	Low
3.06639	0.95111	Low
3.06639	0.94811	Low
3.07461	0.94811	Low
3.07461	0.9466	Low
3.08282	0.9466	Low
3.08282	0.9451	Low
3.10472	0.9451	Low
3.10472	0.94359	Low
3.12936	0.94359	Low
3.12936	0.94208	Low
3.21697	0.94208	Low
3.21697	0.94057	Low
3.23888	0.94057	Low
3.23888	0.93906	Low
3.26078	0.93906	Low
3.26078	0.93603	Low
3.33744	0.93603	Low
3.33744	0.93452	Low
3.34565	0.93452	Low
3.34565	0.933	Low
3.46886	0.933	Low
3.46886	0.93148	Low
3.49897	0.93148	Low
3.49897	0.92997	Low
3.50171	0.92997	Low
3.50171	0.92845	Low
3.50719	0.92845	Low
3.50719	0.92693	Low
3.54278	0.92693	Low
3.54278	0.92541	Low
3.74538	0.92541	Low
3.74538	0.92388	Low
3.75633	0.92388	Low
3.75633	0.92235	Low
3.98631	0.92235	Low
3.98631	0.9208	Low
3.98905	0.9208	Low
3.98905	0.91924	Low
4	0.91924	Low
4	0.91611	Low
4.00274	0.91611	Low
4.00274	0.91454	Low
4.01095	0.91454	Low
4.01095	0.91296	Low
4.02464	0.91296	Low
4.02464	0.91137	Low
4.04654	0.91137	Low
4.04654	0.90977	Low
4.11773	0.90977	Low
4.11773	0.90815	Low
4.27379	0.90815	Low
4.27379	0.9065	Low
4.28747	0.9065	Low
4.28747	0.90486	Low
4.31211	0.90486	Low
4.31211	0.90322	Low
4.31485	0.90322	Low
4.31485	0.90158	Low
4.45722	0.90158	Low
4.45722	0.89993	Low
4.49008	0.89993	Low
4.49008	0.89828	Low
4.49555	0.89828	Low
4.49555	0.89663	Low
4.50376	0.89663	Low
4.50376	0.89498	Low
4.51472	0.89498	Low
4.51472	0.89332	Low
4.52567	0.89332	Low
4.52567	0.89167	Low
4.73648	0.89167	Low
4.73648	0.89001	Low
4.76386	0.89001	Low
4.76386	0.88835	Low
5.013	0.88835	Low
5.013	0.88635	Low
5.05133	0.88635	Low
5.05133	0.88409	Low
5.19097	0.88409	Low
5.19097	0.88146	Low
5.42368	0.88146	Low
5.42368	0.87855	Low
5.47296	0.87855	Low
5.47296	0.87562	Low
5.50308	0.87562	Low
5.50308	0.87261	Low
5.74675	0.87261	Low
5.74675	0.86927	Low
5.82067	0.86927	Low
5.82067	0.86572	Low
6.11362	0.86572	Low
0	1	High
0.99384	1	High
0.99384	0.99866	High
1.09788	0.99866	High
1.09788	0.9973	High
1.2293	0.9973	High
1.2293	0.99593	High
1.24846	0.99593	High
1.24846	0.99319	High
1.2512	0.99319	High
1.2512	0.99182	High
1.28405	0.99182	High
1.28405	0.99045	High
1.30595	0.99045	High
1.30595	0.98908	High
1.45654	0.98908	High
1.45654	0.98771	High
1.50308	0.98771	High
1.50308	0.98633	High
1.51951	0.98633	High
1.51951	0.98495	High
1.55784	0.98495	High
1.55784	0.98357	High
1.74127	0.98357	High
1.74127	0.9822	High
1.76318	0.9822	High
1.76318	0.98082	High
1.76865	0.98082	High
1.76865	0.97944	High
1.80698	0.97944	High
1.80698	0.97806	High
1.98494	0.97806	High
1.98494	0.97668	High
2.02053	0.97668	High
2.02053	0.97527	High
2.0616	0.97527	High
2.0616	0.97386	High
2.11362	0.97386	High
2.11362	0.97243	High
2.23956	0.97243	High
2.23956	0.97101	High
2.26146	0.97101	High
2.26146	0.96958	High
2.2642	0.96958	High
2.2642	0.96814	High
2.31896	0.96814	High
2.31896	0.96671	High
2.33265	0.96671	High
2.33265	0.96527	High
2.51061	0.96527	High
2.51061	0.96383	High
2.77344	0.96383	High
2.77344	0.96238	High
2.78166	0.96238	High
2.78166	0.96094	High
2.79535	0.96094	High
2.79535	0.9595	High
2.96783	0.9595	High
2.96783	0.95805	High
2.97057	0.95805	High
2.97057	0.9566	High
2.98973	0.9566	High
2.98973	0.95369	High
2.99247	0.95369	High
2.99247	0.95224	High
2.99795	0.95224	High
2.99795	0.95079	High
3.02533	0.95079	High
3.02533	0.94932	High
3.03628	0.94932	High
3.03628	0.94785	High
3.05544	0.94785	High
3.05544	0.94489	High
3.05818	0.94489	High
3.05818	0.94341	High
3.06092	0.94341	High
3.06092	0.94193	High
3.07187	0.94193	High
3.07187	0.94046	High
3.08008	0.94046	High
3.08008	0.93898	High
3.2334	0.93898	High
3.2334	0.93749	High
3.23614	0.93749	High
3.23614	0.936	High
3.25804	0.936	High
3.25804	0.933	High
3.2909	0.933	High
3.2909	0.9315	High
3.3128	0.9315	High
3.3128	0.92849	High
3.48802	0.92849	High
3.48802	0.92698	High
3.50171	0.92698	High
3.50171	0.92547	High
3.50992	0.92547	High
3.50992	0.92396	High
3.69336	0.92396	High
3.69336	0.92244	High
3.75359	0.92244	High
3.75359	0.92092	High
3.7974	0.92092	High
3.7974	0.91939	High
3.96715	0.91939	High
3.96715	0.91786	High
3.98084	0.91786	High
3.98084	0.91631	High
3.98631	0.91631	High
3.98631	0.91477	High
3.98905	0.91477	High
3.98905	0.91323	High
4	0.91323	High
4	0.91167	High
4.00274	0.91167	High
4.00274	0.90855	High
4.00548	0.90855	High
4.00548	0.90544	High
4.00821	0.90544	High
4.00821	0.90387	High
4.03833	0.90387	High
4.03833	0.90229	High
4.05202	0.90229	High
4.05202	0.9007	High
4.0794	0.9007	High
4.0794	0.8991	High
4.13142	0.8991	High
4.13142	0.89748	High
4.17248	0.89748	High
4.17248	0.89586	High
4.25188	0.89586	High
4.25188	0.89422	High
4.25462	0.89422	High
4.25462	0.89259	High
4.29295	0.89259	High
4.29295	0.88932	High
4.3258	0.88932	High
4.3258	0.88769	High
4.50103	0.88769	High
4.50103	0.88603	High
4.51472	0.88603	High
4.51472	0.88438	High
4.564	0.88438	High
4.564	0.88271	High
4.5859	0.88271	High
4.5859	0.88104	High
4.71458	0.88104	High
4.71458	0.87938	High
4.72005	0.87938	High
4.72005	0.87771	High
4.73101	0.87771	High
4.73101	0.87604	High
4.79945	0.87604	High
4.79945	0.87436	High
4.80493	0.87436	High
4.80493	0.87269	High
4.80767	0.87269	High
4.80767	0.87101	High
4.96646	0.87101	High
4.96646	0.86926	High
4.98563	0.86926	High
4.98563	0.86569	High
4.99932	0.86569	High
4.99932	0.86385	High
5.03217	0.86385	High
5.03217	0.85979	High
5.03765	0.85979	High
5.03765	0.85774	High
5.23751	0.85774	High
5.23751	0.85532	High
5.27036	0.85532	High
5.27036	0.85288	High
5.2731	0.85288	High
5.2731	0.84799	High
5.48118	0.84799	High
5.48118	0.84538	High
5.59343	0.84538	High
5.59343	0.84263	High
5.59617	0.84263	High
5.59617	0.83988	High
5.65366	0.83988	High
5.65366	0.83705	High
5.84257	0.83705	High
5.84257	0.83407	High
5.90281	0.83407	High
5.90281	0.83105	High
6.00958	0.83105	High
6.00958	0.82752	High
6.05339	0.82752	High
6.05339	0.82325	High
6.05613	0.82325	High
6.05613	0.81892	High
6.09446	0.81892	High
6.09446	0.81407	High
6.19302	0.81407	High
6.19302	0.80885	High
6.26968	0.80885	High
6.26968	0.80342	High
6.34086	0.80342	High
6.34086	0.79777	High
6.4668	0.79777	High
6.4668	0.7919	High
6.53525	0.7919	High
6.53525	0.78567	High
6.54346	0.78567	High
6.54346	0.77943	High
6.71321	0.77943	High
6.71321	0.77277	High
6.98973	0.77277	High

## Sheet: Fig. 1B
Subj	Intensive	ApoC3	Age	Male	DMduration	Hypertension	White	SysBP	HbA1c	TG	MAU	eGFR	RFL_time	RFL
1	0	20.5	74.2	1	9	0	1	136.667	8	343	1	83.7	7.12389	0
2	0	16.4	60	1	13	1	1	176	8.6	346	1	92.5	4.09035	0
3	1	22.5	57	1	14	0	1	136	10.5	348	1	83.2	6.05613	1
4	0	4.6	67.3	1	25	1	0	135.333	11	63	0	71.9	7.07187	0
5	0	21.8	58.7	1	5	1	1	141.667	8.2	288	0	82.2	7.08282	0
6	1	17.9	58.9	1	9	0	1	138.667	8.1	176	0	82.1	7.33744	0
7	1	19.9	51.8	1	21	0	1	150.333	10.4	173	0	98	7.12663	0
8	0	4.4	57.3	1	19	1	1	150	10.9	64	0	94.3	6.03149	0
9	0	9.3	66.8	1	12	0	1	113.333	8.8	124	0	88.2	7.04997	0
10	0	10.6	51.2	1	3	1	0	149	9.5	146	0	80.5	6.00684	0
11	1	23.8	49.4	1	5	0	1	133	8.9	412	1	99.7	6.05339	1
12	0	20	57	1	5	1	0	118	8.1	121	0	70.2	7.07187	0
13	0	14.9	50	1	5	0	0	117	7.7	145	0	101.3	6.03149	0
14	1	40.9	56.3	1	22	1	0	136.667	9.7	442	2	60.9	7.04175	0
15	1	9	51.3	1	30	0	1	143	10.5	121	1	98.3	7.0527	0
16	0	4.1	58.4	1	15	1	0	144	8.6	50	0	76.6	7.04997	0
17	1	11.5	63.6	2	4	1	0	119.667	10.9	83	0	78.5	7.0527	0
18	1	5	56	1	18	1	0	142.333	7.8	107	0	97.1	6.94593	0
19	1	19.1	51.7	1	18	1	1	133.333	12.2	179	1	86.3	6.98152	0
20	1	4.8	45	2	7	1	0	157.667	12.3	75	0	78.8	6.0178	0
21	0	11.4	58.8	1	14	1	0	116.333	12.1	97	1	84.8	6.02601	0
22	1	6.2	61.2	1	3	1	0	161.333	11.8	112	1	83.4	6.0178	0
23	0	11.1	54.7	1	19	1	0	126.333	9.7	104	1	98	3.99726	0
24	1	18.3	55.5	1	5	1	1	128	11.6	250	0	84.1	5.99863	0
25	0	13.1	52.4	1	16	1	1	133.333	12.4	188	0	85.9	6.03149	0
26	0	10.4	57.9	1	0	1	1	129	10.9	214	1	73.7	6.00684	0
27	1	15.1	42	1	1	0	0	122.333	8.7	146	0	78	6.0178	0
28	0	22.3	44.2	1	2	1	1	122.667	10.7	190	1	103.4	3.03628	0
29	1	8.4	50.3	2	5	1	1	133.667	9	142	0	100.8	6.15195	0
30	0	20.1	58.6	1	4	1	1	160.333	9	239	0	73.3	6.01506	0
31	0	0.7	51.2	1	17	1	0	174.667	9.2	78	1	73.1	6.03696	0
32	0	3.1	67.3	1	5	1	0	131.333	8.2	58	0	79.9	6.06982	0
33	1	17.7	68.4	2	18	0	0	144.333	8.1	139	0	87.6	6.01506	0
34	0	6.6	70.2	1	5	0	0	128.667	8.5	59	0	78.3	6.01232	0
35	0	9.5	53.5	1	11	1	0	155	9.4	114	0	71.9	6.03696	0
36	1	8.1	62.4	1	1	0	0	152.667	7.5	100	0	105.4	4.92813	0
37	0	3.7	51.1	1	7	1	0	143.667	9.3	85	1	89.5	5.99863	0
38	0	24.4	50	1	3	1	0	125.667	9.4	345	0	87.4	6.04791	0
39	1	9.6	54.6	1	14	1	1	132.333	9.7	101	0	75.4	6.03696	0
40	0	22.9	56.7	1	15	0	1	120.333	10.6	338	0	74.3	5.99863	0
41	0	37.4	55.1	1	20	0	1	107	11	392	2	51.6	4.00274	1
42	0	17.9	54.9	1	20	1	1	133	11.2	256	1	95.9	5.95483	0
43	1	5.8	65.3	1	16	1	0	160.667	8	119	0	90.9	6.0178	0
44	0	7.3	45.3	2	10	0	0	113.667	13.3	88	0	89.3	6.05339	0
45	0	2.1	66.3	1	30	1	0	163	8.4	48	1	72.4	6.0178	0
46	1	6.2	39.8	1	8	1	0	169	13.3	135	2	87.3	5.013	1
47	0	6.6	61.1	1	8	1	0	146.333	8.7	115	0	93.7	6.01232	0
48	0	13.8	54.3	1	2	1	1	149.667	11.6	169	1	84.8	4.99384	0
49	0	23.4	47.5	1	10	1	0	114	8.1	147	0	91.8	5.97399	0
50	0	8	69.2	1	5	1	1	151	8.4	146	0	86.7	6.02875	0
51	1	17.7	60	1	15	1	1	134.333	10	271	0	49.9	5.01848	0
52	1	8.6	62.2	1	17	1	0	168.667	8.1	68	1	105.6	5.99042	0
53	0	16	58.3	1	10	1	1	136	8.9	209	0	73.5	5.90281	0
54	0	3.8	55.8	2	19	0	0	136.667	8	131	1	83	5.07324	0
55	1	15.2	58.4	1	1	1	1	134	8.1	291	0	82.4	5.03491	0
56	1	6.6	53.7	1	4	1	1	167	8.8	168	2	68.3	5.00205	0
57	1	12.2	63.3	1	13	1	0	148.667	8.7	102	1	92.2	4.99932	0
58	1	10.2	75.7	1	10	1	1	134	8.9	170	1	82.8	2.0616	0
59	1	3.9	69.9	1	22	1	0	132	9	94	1	58.6	4.99932	0
60	0	3.3	62.3	1	12	1	0	168.333	11.2	56	1	74.5	4.00548	0
61	1	19.5	71.4	1	14	1	1	127.333	7.6	210	0	85.4	5.0924	0
62	1	12.2	60.2	1	15	1	0	141.333	10	211	1	84	4.11773	0
63	0	14.5	48.1	1	7	0	0	113	8.9	184	0	88.5	2.42026	0
64	1	14.2	49.8	1	7	1	1	125	8.7	304	1	78	5.13895	0
65	0	10.5	56.1	1	10	1	1	134.333	10.2	130	0	67.1	5.05681	0
66	0	7.9	53.1	1	5	1	0	149.667	11.5	153	0	99.1	5.04586	0
67	0	15.2	52.6	1	10	0	1	116.667	9.7	84	0	76.5	5.01848	0
68	1	2.9	61.4	1	7	1	0	127	8.9	74	0	83.3	5.02943	0
69	0	14.3	48.2	1	6	1	1	137	10.5	165	1	88.5	5.01848	0
70	1	18.2	60.5	1	26	1	0	120.333	8.8	392	1	65.1	4.01369	0
71	1	15.2	55.8	1	10	1	0	122.333	11.5	178	0	97.2	4.99384	0
72	1	6.4	62.7	1	13	1	0	162	8.5	74	0	82.5	5.0705	0
73	1	8.1	55.6	1	15	1	0	187	10.6	75	2	86.8	2.987	1
74	1	8.4	53.3	1	6	1	1	110.667	12.9	116	0	101.8	5.06229	0
75	0	0.6	68.8	1	8	0	1	174.667	9.6	44	1	76.6	1.01574	0
76	1	3.3	66.5	1	17	1	0	131.333	12	60	1	80.4	2.00411	1
77	1	8.5	54.6	1	9	1	0	124	8.3	100	0	98	5.02943	0
78	1	23.7	53.9	1	3	1	1	163.333	7.5	278	1	85	3.08282	0
79	0	8.8	55.6	1	1	1	1	161	7.5	121	1	74.9	5.12799	0
80	1	9.8	64	1	8	1	1	148.333	8	109	0	63.5	5.02122	0
81	0	20.8	62.4	1	20	1	1	133	9.7	285	0	64.2	5.013	0
82	0	7.8	50.7	1	12	1	0	154.667	9	208	0	89.8	5.01027	0
83	0	25.9	56.7	1	20	1	1	134.333	11.9	422	2	74.3	5.00205	0
84	0	6.2	52.9	1	15	0	1	133	11.7	57	1	68.7	4.99932	0
85	0	6.7	53.8	1	4	1	0	127.667	7.7	122	0	79.1	5.06776	0
86	1	9.8	69.4	1	20	1	0	151.667	10.2	112	1	70.9	2.99795	1
87	1	8.5	55.3	1	5	1	0	135.667	8.9	140	0	97.6	5.05407	0
88	1	22.3	49.3	1	7	1	1	134.333	9.1	243	0	99.7	1.02943	0
89	0	3.1	69.5	1	3	1	0	157.667	9.5	66	0	78.7	5.01848	0
90	0	2.9	60.5	1	3	1	1	126	9.1	70	0	72.3	5.03765	0
91	1	6.8	52.9	1	1	1	1	130	8.5	102	0	76.3	5.013	0
92	1	8.1	73.6	1	18	1	0	136.333	10.2	85	0	52.5	5.03491	0
93	1	17.5	67.4	1	15	1	1	117.333	11.5	177	1	51.5	6.92402	0
94	0	23.7	47.8	1	8	1	1	142	8.6	311	0	100.8	6.01506	0
95	0	32.5	56.8	1	17	1	1	135	10	229	1	66.8	3.99726	0
96	1	15.1	49.8	1	5	0	0	111.333	10.8	449	0	78	7.03354	0
97	1	12.9	54.2	1	7	1	1	157.333	7.9	110	0	75.6	5.93292	0
98	0	15.8	55.9	1	15	0	0	132.667	8.3	103	0	95.2	6.81999	0
99	1	13.6	76.8	2	10	1	1	146.667	8.2	97	1	83.7	6.98426	0
100	1	19.5	61.7	1	25	1	1	143.333	10.1	207	1	53.6	6.99521	0
101	0	5.5	70.1	1	27	1	0	126.667	8.3	80	0	70.5	6.97331	0
102	1	24.3	50.9	1	20	1	0	160.667	11.3	339	1	53.2	3.08556	0
103	0	5.1	43	1	6	0	1	129.667	10.5	77	0	109.4	7.0089	0
104	0	34.1	55	1	8	1	0	113	8.9	236	0	78.4	6.95688	0
105	1	9.9	66.5	1	14	1	0	158.667	11.9	86	2	72.3	7.05544	0
106	1	6.3	51.9	1	4	1	0	148.333	10.4	79	1	119.1	5.61807	0
107	1	19	68	1	10	0	1	147.333	9.3	251	2	91.8	2.02053	1
108	0	12	48.4	1	8	0	1	123.667	8.2	122	0	105.3	0.9911	0
109	1	7.6	55.7	1	8	0	1	124	9.2	220	0	105.7	3.89049	0
110	0	13.7	55.7	1	13	0	1	147.333	8.5	170	1	83.9	6.88022	0
111	0	11.7	45.1	1	2	0	1	123.667	9.3	176	0	107.8	4.92539	0
112	0	19.3	48.1	1	3	1	0	177	10.1	144	1	102.6	6.99521	0
113	1	22.5	63.5	1	22	1	1	132	9.8	323	2	90.3	4.96646	0
114	1	11.6	53.9	1	12	0	1	124	11.5	116	1	101.3	3.04997	1
115	1	22.8	68	1	7	1	1	117	8.4	406	1	56.1	6.94593	0
116	0	12.6	41.4	1	3	1	0	133	10.1	208	0	110.6	3.99179	0
117	1	23.6	71.3	1	5	0	1	128.667	8.3	234	0	60.3	2.03149	0
118	0	19	67.9	1	15	1	1	122	12	301	1	68.7	2.00958	0
119	0	14.3	57.7	1	5	1	0	142	9.7	230	0	94	4.88159	0
120	1	16.2	56	1	10	1	1	118.333	7.6	204	0	99.9	6.07529	0
121	0	10.8	70.4	1	16	0	1	116.667	9.8	90	0	75.7	5.96578	0
122	0	11.3	53	1	20	1	1	160.333	7.9	182	1	97.2	5.88638	0
123	0	8.5	55.8	1	11	1	1	121.333	10.8	122	0	100	4.98289	0
124	0	4.7	51.8	1	20	1	0	130	14	44	2	100	4.50376	0
125	0	9.4	73.2	1	10	1	1	117	7.3	111	0	84.3	6.42026	0
126	1	10.9	56.7	1	20	1	0	129	9.4	89	0	70.3	5.95209	0
127	1	8.9	56	1	10	1	1	134	9.5	135	0	95.1	5.99863	0
128	1	9.4	59.3	1	6	1	1	114	9	145	1	65.7	5.97947	0
129	1	13.6	60	1	10	1	1	178	9.8	154	1	72.6	1.24846	1
130	1	8.8	59.1	1	1	1	1	138	10.7	167	0	97.7	5.95756	0
131	1	10.7	53.3	1	1	1	0	128.667	11.4	208	0	85.4	6.01506	0
132	1	5.5	54.4	1	3	0	0	126.667	11.1	45	0	111.5	5.93292	0
133	1	18	79.9	1	25	1	1	151	7.6	267	1	47.1	3.88227	0
134	1	2.2	41.5	1	11	1	0	142.333	13.4	94	0	95.8	3.89596	0
135	0	15.9	47.6	1	2	0	0	118.667	8	236	0	103	5.89733	0
136	1	13.2	51.7	1	7	1	0	132.667	11.3	193	1	86.3	6.07529	0
137	0	11.3	52.7	1	8	1	1	128	8	118	0	85.7	5.9822	0
138	1	8.7	55.1	1	11	1	0	154.667	7.7	202	2	111	3.90418	0
139	1	4.5	60.9	1	25	0	1	122	8.7	112	1	101.9	5.09514	0
140	1	5.7	55.7	1	7	1	1	144	8.5	140	1	95.3	4.04928	0
141	1	6.8	56	1	4	0	1	135.667	8.3	159	0	99.9	4.88159	0
142	0	15.5	68.5	1	24	1	0	147.667	8.1	188	0	59.2	5.80698	0
143	0	18.6	50.2	1	6	1	0	138.667	13.5	267	1	70	4.92813	0
144	1	8.1	60.7	1	13	1	1	127.667	7.8	85	1	81	1.01848	0
145	0	14.6	59.9	1	8	1	1	107.667	10.1	293	0	72.6	5.1718	0
146	1	20.65	52.9	1	5	1	0	135.333	10.1	322	0	99.2	5.08419	0
147	0	5.8	47	1	10	0	0	144.667	9.7	85	0	117.5	5.00205	0
148	0	2.45	69.1	1	12	1	1	130.667	8.1	64	1	55.6	4.88433	0
149	0	5.8	45.9	1	6	0	0	122.333	12.1	84	0	102.1	5.07871	0
150	0	10.35	61.2	1	9	1	1	133.667	8.3	143	1	64.8	5.00479	0
151	0	0.45	57.3	1	20	1	0	117.667	9.2	80	0	96.2	4.97741	0
152	1	14.85	67.1	1	10	0	1	138.667	8.1	173	0	77.5	3.90965	0
153	1	10.45	56.2	1	10	1	0	105.667	13.8	184	0	86.4	4.9911	0
154	0	11.8	69.7	1	10	1	0	142.667	12.3	173	1	86.4	1.89459	0
155	0	10.65	59.1	1	12	0	1	143.333	7.6	177	0	73	5.00205	0
156	0	9	56.6	1	6	1	0	132	9.2	136	0	96.7	4.93908	0
157	0	14.65	62.5	1	10	1	1	135.333	7.9	176	1	58.3	4.98563	0
158	0	24.45	69.5	1	11	1	1	154.667	8.7	359	1	61.1	3.09103	0
159	1	9.75	61.5	1	8	1	0	133	8.9	117	2	62.2	3.0308	1
160	1	36.7	67.7	1	2	1	1	152	8.8	353	1	68.8	3.01164	0
161	0	8.3	57	1	10	0	0	130.667	11	138	1	94.5	4.90349	0
162	1	23.2	53.2	1	8	1	0	131	8.2	318	0	107.6	5.00205	0
163	0	2.9	53.9	1	5	0	0	124.333	8.3	125	0	117.5	4.99932	0
164	1	2.5	54.9	1	8	1	0	136.667	9.8	78	0	78.5	4.88433	0
165	0	9.05	71.5	1	8	1	1	150.667	8.7	134	0	85.3	5.013	0
166	1	13.55	83.2	1	9	0	1	123.333	7.8	217	0	82.5	4.98563	0
167	0	18.9	49.2	1	10	1	1	151	12.1	139	1	87.9	5.00205	0
168	1	14.6	58.4	1	5	1	1	151.667	7.5	250	2	60	5.04312	0
169	1	7.7	49.4	1	2	1	0	121.333	8.2	90	0	81.6	5.04038	0
170	1	8.75	56.2	2	10	1	0	154.333	8.8	161	0	112.1	4.98563	0
171	1	13.8	44.4	1	1	0	0	110.333	8.3	121	0	119.6	2.09446	0
172	1	14.5	67.6	1	15	0	1	115.667	11.2	259	0	68.8	0.99384	1
173	0	11.3	63.1	1	7	0	1	136	8.6	161	0	90.5	4.88433	0
174	1	6.05	50.5	1	5	1	0	114.333	8.6	92	0	89.9	1.99863	0
175	0	5.9	56.1	1	5	1	0	154.667	7.8	60	0	51.3	5.02396	0
176	0	11	56.8	1	4	0	0	113	10.5	160	1	115.1	4.99384	0
177	0	12.1	69.4	1	20	1	1	156.333	7.5	145	1	61.2	3.91239	0
178	0	12.2	60.3	1	20	1	0	116	11	210	0	68.6	5.01848	0
179	1	17.95	63.7	1	23	0	1	127.333	8	150	0	70.7	4.90349	0
180	0	29.9	50.5	1	10	1	1	130	8.8	148	0	77.6	5.05681	0
181	1	20	75.6	1	10	1	1	120.667	7.7	237	2	58.6	1.76318	1
182	0	7.8	69.9	1	10	1	1	125.667	8	114	1	67.7	1.02943	0
183	1	16.9	50.6	1	20	1	1	145.667	9.5	249	1	63.4	7.32375	0
184	0	0.2	66.7	1	5	0	1	138.667	8.4	146	1	92.6	7.22793	0
185	0	20.2	71.9	1	8	0	1	124	9.3	282	1	60.1	7.33744	0
186	1	33.2	55.9	1	6	1	1	116.667	9.2	271	0	95.2	7.05544	0
187	1	20.1	53.7	1	6	1	1	127.667	8.6	177	1	96.7	7.06366	0
188	0	10.9	55.1	1	11	0	1	93.333	10.1	113	0	95.7	7.06639	0
189	1	8.8	76.6	1	20	0	1	123	10	161	0	82.3	7.06366	0
190	0	20.9	67.2	1	9	1	1	118.667	7.8	342	0	87.9	7.15948	0
191	0	0	54.4	1	7	1	1	135.333	8.1	60	1	84.7	7.07187	0
192	1	2.8	72.9	1	16	0	1	124	8.3	55	1	84.5	6.73238	0
193	0	23.9	71.5	1	11	1	1	140	8.8	276	1	85.3	7.07187	0
194	0	21.8	70.3	1	7	1	1	142.667	11.5	317	1	86.1	7.03901	0
195	1	14.8	68.7	1	3	0	1	133.333	9.3	177	0	76.6	6.78439	0
196	1	18.6	52.2	1	8	0	1	152	9.2	364	1	102.6	6.74606	0
197	0	2.3	65.6	1	15	1	1	118.667	8.1	94	1	78.3	6.78713	0
198	0	19.4	68	1	7	0	1	128	9.6	306	1	77	6.53525	1
199	0	7.5	50.8	1	25	1	0	124.667	11.7	78	0	100.7	6.55715	0
200	0	23	68.7	1	20	1	0	132.667	8.4	291	2	61.5	5.03217	1
201	1	13.9	73.4	1	11	0	1	112.667	7.9	170	0	54	1.33881	0
202	1	9.1	67.2	1	30	1	0	134.667	10.7	233	0	47.4	3.75907	0
203	0	0	53.1	1	4	0	0	137	9.3	75	0	112.5	6.58179	0
204	1	8.4	53.6	1	18	0	1	113.333	7.9	70	0	101.6	6.51335	0
205	1	15.1	63.8	1	7	0	1	154.667	10.5	208	0	94.5	6.54894	0
206	0	15.8	53.4	1	18	0	0	123.333	10.8	170	0	96.9	6.53251	0
207	0	6.9	58.4	1	10	1	1	113.333	8.9	100	0	73.4	6.60096	0
208	0	20.2	75.6	1	18	1	1	177.333	9	217	1	53.2	4.24093	0
209	0	12.5	55.4	1	15	1	1	122.667	9.6	133	2	61.3	2.79535	1
210	1	16.4	54.8	1	7	0	1	143.333	7.5	225	1	100.7	6.5243	0
211	0	14	69.3	1	10	0	1	134	11.3	200	2	55.6	1.55784	1
212	1	11.3	70	1	10	1	1	127.333	9.1	182	1	75.9	2.05065	1
213	1	12.6	62.2	1	15	1	0	164.667	11.8	125	0	117.1	6.26968	0
214	1	16.3	63	1	20	1	0	168.667	9.8	253	1	71.1	6.30801	0
215	0	10.9	71.3	1	20	1	0	174.667	9.1	111	2	58	5.02396	0
216	1	16.1	72.5	1	16	1	1	136.667	9.5	257	1	66.5	6.30527	0
217	0	11.5	58.3	1	5	0	0	88.333	8	149	0	85.1	6.28337	0
218	1	7.3	64.2	1	10	0	0	127.333	10.8	91	1	89.8	1.77139	1
219	0	8	60.1	1	15	1	0	145.667	8	149	1	75.7	1.05133	0
220	0	20.2	67.2	1	8	1	1	178.667	9.5	329	2	69	4.11499	0
221	1	10.8	68.9	1	15	0	1	122	8	171	1	91.2	5.79603	0
222	1	23.6	70.4	1	7	1	1	143.333	9.7	339	.	60.7	5.07871	0
223	1	12.6	65.5	1	3	1	1	120.667	8.4	200	1	89	6.05065	0
224	0	9.2	73	1	7	1	0	121.333	10.1	95	.	97.9	4.04654	1
225	0	6.2	72.9	1	7	1	1	119.667	8.7	100	1	59.7	5.53593	0
226	0	21.7	59.8	1	4	0	0	132	10	376	1	107.4	5.81793	0
227	1	12.2	58.7	1	7	1	1	120	11	191	1	73.2	6.05065	0
228	1	30.3	69.8	1	0	0	1	132.667	9.6	366	0	95.7	4.03833	1
229	1	14.3	48	1	14	1	1	122	11	226	1	105.6	3.25804	1
230	0	9.9	61.8	1	6	0	1	132.667	8.3	127	0	71.7	6.0616	0
231	0	11.2	50.8	1	30	1	1	112.667	8.1	149	0	109.4	6.0616	0
232	1	4.9	54.2	1	5	0	0	155.667	8.7	58	0	111.7	6.11088	0
233	1	9.1	63.5	1	12	0	1	117.333	8.3	173	0	63.7	5.80151	0
234	0	5.6	53.8	1	20	1	1	135.333	11.5	74	2	52.1	5.82615	0
235	0	19.5	54.7	1	20	1	1	118.667	13.6	260	2	75.3	2.51061	1
236	1	11.4	60.1	1	2	1	1	131.333	11.6	137	1	102.5	5.53593	0
237	0	8.8	69	1	10	1	0	166.667	10.9	100	0	79	5.51677	0
238	1	8.5	71.6	1	20	1	1	129	8.8	140	0	89.5	5.78508	0
239	0	6.7	71.2	1	2	0	0	115.333	8.8	63	0	87.3	5.32786	0
240	0	28.3	66.2	1	10	0	1	141.333	9.6	435	0	56.8	2.78166	1
241	1	7.7	56.6	1	8	0	1	119.667	8.1	104	2	99.4	5.80698	0
242	1	8.3	69.1	1	15	1	1	142.667	8.4	151	0	91.1	5.04038	0
243	1	10.9	75.1	1	17	1	0	164	8.5	137	2	61.8	1.49213	0
244	1	5.5	59.1	1	4	0	1	119.333	8.7	85	0	82	5.61533	0
245	1	14.1	59.6	1	15	0	1	138.667	11.8	169	1	102.9	5.56057	0
246	0	34.5	69.8	1	10	0	1	118	10.4	349	0	61	5.52225	0
247	0	27.3	46.4	1	5	1	0	120	11.8	327	1	89.6	5.6345	0
248	0	13	72.5	1	11	1	1	134	12.5	108	0	74.6	5.28679	0
249	0	3	43.7	1	3	0	1	107.333	8.9	135	0	103.7	5.52225	0
250	0	6.1	68.6	1	13	1	0	122.667	8.6	88	0	88.9	5.55236	0
251	0	19.6	67	1	2	1	1	110.333	9.5	285	0	92.4	5.52225	0
252	0	0.3	56.5	1	16	0	1	124	9.7	49	1	105.1	4.79398	0
253	1	13.2	69.3	1	23	0	1	141.333	9.1	193	1	86.7	5.28953	0
254	1	13.6	51.6	1	11	1	0	122	8.9	191	0	69.3	5.02122	0
255	1	6.3	58.5	1	12	0	0	143.333	9.6	79	1	95.4	2.77892	1
256	1	7.1	68.2	1	15	1	1	128	9.2	138	0	91.7	5.27036	0
257	1	18.1	53.4	1	18	1	0	132	9.4	185	1	98.9	4.80767	1
258	1	8	70.4	1	5	1	1	130.667	8.6	.	.	75.7	5.12526	0
259	0	28.7	57.8	1	5	1	1	127.333	11.4	456	0	93.9	5.08693	0
260	0	14.3	71.8	1	20	1	1	112.667	8.2	280	1	89.4	4.50376	0
261	1	6.6	72.3	1	25	1	1	134	8.1	117	1	74.7	2.58453	0
262	1	10.6	56.6	1	1	1	1	111.667	7.5	146	0	105.1	5.03217	0
263	0	16	58.2	1	8	1	1	159.333	10.7	202	0	103.9	5.02396	0
264	1	2	69	1	20	0	1	128.667	10.7	86	2	76.5	5.01848	0
265	0	11.2	65.3	1	15	1	1	156.333	8.1	143	0	69.9	5.03765	0
266	0	14.4	61.9	1	5	0	1	122.667	9.9	211	0	91.3	5.04038	0
267	1	12.4	52.3	1	8	1	1	145	10.6	155	1	102.5	3.75359	1
268	0	8	75.4	1	6	0	1	118.667	7.6	88	0	65.1	1.00205	1
269	1	4.3	76.8	1	7	0	1	141.333	9.5	64	0	82.2	2.48597	0
270	0	3.5	50.7	1	3	0	1	119	8.4	76	1	109.5	6.47775	0
271	1	19.4	54.2	1	0	0	1	156.333	9.9	356	0	101.1	6.38467	0
272	0	5.7	63.8	1	20	1	1	127.333	8.1	87	0	90.1	6.41478	0
273	1	4.7	52.1	1	20	1	0	157.333	8.4	52	0	97.8	6.38193	0
274	0	13.2	51.4	1	1	1	0	139.333	11	287	1	103.1	4.3258	1
275	0	10.2	56.3	1	7	0	1	136	10.6	149	0	94.9	6.32717	0
276	0	10.3	74.3	1	10	1	1	167.333	9.8	167	1	45.1	6.24778	0
277	0	8.2	72.3	1	10	1	1	130.667	10.1	207	0	74.7	4.04928	0
278	1	1.2	62	1	8	1	1	148	8.2	120	1	71.6	4.45996	0
279	1	14	51.1	1	2	1	1	130.333	8.3	238	0	109.2	5.90281	0
280	0	17.8	77.6	1	3	1	1	134	9	219	0	47.9	4.61875	0
281	1	5	61	1	13	0	1	124.333	8.8	68	0	91.9	4.49555	1
282	1	7.3	67.1	1	5	1	0	147.333	9.6	195	0	88	6.13279	0
283	1	6	78.3	1	13	1	0	140	10.7	137	0	81.3	6.06434	0
284	0	11.9	51.7	1	6	1	0	142	9.9	154	0	86.3	5.78782	0
285	1	7.1	51.7	2	4	0	0	134.667	9.8	96	0	84.9	1.14168	0
286	0	12	69.1	1	4	1	1	125	10.5	199	1	43.3	4.98563	1
287	0	12.6	64.8	1	18	1	0	140	9.3	150	1	89.4	5.50034	0
288	1	2.3	78.3	1	1	1	1	119.667	9.9	118	0	63.8	4.87064	0
289	0	1.9	66.2	1	20	1	1	102.667	9.8	92	2	69.5	5.84805	0
290	1	8.4	51.8	1	7	1	1	121.333	9.6	185	0	98	5.06229	0
291	1	4.8	57.3	1	33	1	0	138	8.9	96	1	99	5.7358	0
292	1	11.4	55.1	1	14	1	0	138.667	9.9	135	0	95.7	5.16632	0
293	0	6	53.2	1	6	1	1	124.667	9.2	219	0	97	5.71389	0
294	0	15.2	57.6	1	15	0	0	132.667	9	193	1	94.1	4.1588	0
295	1	9.3	50.8	1	8	1	1	128.333	9.1	116	0	103.6	2.00684	0
296	1	14.8	62.4	1	8	0	1	128.667	10	115	1	49	5.62081	0
297	0	7.3	71.7	1	18	1	1	134.333	9.4	98	0	85.2	4.45722	1
298	0	19.8	52.1	1	6	0	1	121.333	10.5	262	0	102.6	5.59343	0
299	1	3.1	66.9	1	21	1	1	150.667	10.3	105	1	77.6	2.74059	1
300	0	7.6	68.2	2	10	1	1	117.333	8.6	201	1	65.6	5.48665	0
301	1	15.4	55	1	4	.	0	124.333	10	297	1	67.7	4.80493	1
302	0	22.7	59.1	1	4	1	1	158.333	11.1	304	1	46.4	1.48118	0
303	1	19.8	57.5	1	7	1	0	136	.	.	.	94.1	3.74538	0
304	0	9.6	70.6	1	15	1	0	142.667	11.2	196	2	55.1	5.33607	0
305	1	39.5	73.9	1	20	1	1	128.667	11.5	485	1	73.9	3.50992	1
306	1	7.2	73.1	1	18	1	0	144.667	8.9	116	2	45.5	5.19644	0
307	0	15.6	72.4	1	15	1	1	146.667	9	288	0	84.8	5.1718	0
308	0	12.2	66.3	1	24	0	1	130.667	13.1	306	1	88.5	4.79945	1
309	0	7.7	55	1	13	1	0	155.333	12.2	141	1	100.6	5.16085	0
310	0	15.2	50.1	1	10	0	0	140.667	9.3	329	1	77.8	1.2293	1
311	0	11.7	69	1	4	1	1	129.333	11.4	202	0	76.5	4.25462	1
312	1	1	43.4	1	2	0	1	118.333	11.5	74	0	91.5	5.09788	0
313	0	6.7	60.8	1	20	1	0	122	11.7	188	0	92	5.11157	0
314	1	10.9	47.2	1	5	0	0	133.333	12.6	225	0	101.2	5.0924	0
315	1	15.5	54.3	1	20	1	0	132	10.7	114	2	68	4.846	0
316	1	6.7	54.5	1	16	1	0	142	12.5	303	1	96.2	5.09788	0
317	1	24.3	65.3	1	2	1	1	120.333	9.6	146	0	89.1	5.09514	0
318	0	5.7	62	1	5	1	0	141.333	8.5	403	2	45.5	4.76386	1
319	1	21.5	52.9	1	8	1	0	140.667	10.7	216	0	68.7	6.2423	0
320	0	1.1	75	1	15	1	1	132.667	8.5	94	0	73.3	6.20945	0
321	1	23.2	79.2	1	20	1	1	160	8.5	158	1	51.8	4.4271	0
322	1	13.1	71.3	1	10	1	1	135.333	8	323	0	67	7.24435	0
323	0	13.3	70.9	1	1	0	0	135.333	7.9	158	0	85.7	7.15674	0
324	0	16.9	71.3	1	13	1	1	138.667	7.9	157	1	60.3	5.2512	0
325	1	16.7	69.2	1	12	1	1	150.667	8	192	0	68	7.20876	0
326	1	82.4	67.2	1	3	1	1	150.667	8.2	246	1	56.4	7.15127	0
327	0	9	64.5	1	11	0	1	153.333	8.4	137	0	78.9	7.28268	0
328	0	14.6	75.2	1	14	1	1	176.667	7.6	212	1	65.2	4.13963	0
329	0	8.1	66	1	5	1	1	157.333	9	117	1	47.8	5.24025	0
330	0	4.7	64.8	2	8	1	0	132.667	9.6	92	1	68.6	7.0089	0
331	0	18.7	53.5	1	10	1	1	134.667	10.3	326	0	68.4	5.08693	0
332	1	14.5	69.6	1	4	1	1	115.333	12.5	214	1	76.1	7.17317	0
333	1	13.4	64.7	1	20	1	1	158.667	7.9	145	0	57.4	7.13484	0
334	0	13.8	48.7	1	5	0	0	119.333	12.9	155	1	100.1	2.13005	0
335	1	23.8	58.2	1	8	1	1	132.667	10.2	476	1	73.5	6.39014	0
336	0	14.3	57.3	1	6	1	1	120.667	9.3	210	1	83	6.97878	0
337	1	12.1	52.8	1	3	0	1	136.667	8.7	185	0	97.3	5.08966	0
338	1	10.6	74.5	1	7	0	0	120	7.5	114	0	68.4	7.03628	0
339	0	6.5	58.6	1	9	1	0	139.333	9.7	42	0	108.3	6.05613	0
340	1	17.8	51.9	1	0	1	0	117.333	12.7	149	0	80.2	6.987	0
341	0	23.9	61.6	1	8	0	1	162	8.8	328	0	80.5	6.05065	0
342	0	16.6	73.2	1	3	1	1	148	8.9	373	2	45.5	5.0924	0
343	0	8.3	64.6	1	20	1	0	151.333	11.9	169	1	81.4	3.06639	1
344	0	9.9	69.2	1	12	0	1	142	8.5	105	0	61.2	6.29979	0
345	0	17.9	66.2	1	12	1	1	148	7.5	221	.	69.5	6.01232	0
346	1	35.6	66.3	1	5	1	1	120.667	10.9	467	1	51.9	6.12183	0
347	0	18.4	67.5	1	12	0	1	112.667	10.8	270	1	51.4	3.04997	0
348	0	16	49.7	1	4	1	0	136	13.1	230	1	115.3	0.99384	0
349	1	9.6	55.3	1	9	1	1	105.333	7.5	151	0	61.3	6.13279	0
350	1	27.6	51.1	1	26	0	1	143.333	12.1	308	0	98.5	6.03696	0
351	1	22.7	57.7	1	10	0	1	145.333	12.6	307	0	82.8	6.03696	0
352	0	12.4	62	1	27	1	0	118	8.7	100	1	53.5	5.34702	0
353	0	16.5	59.6	1	6	1	1	146.667	9.1	313	1	81.7	4.96372	0
354	1	4.25	54.7	1	2	1	0	117.333	11.1	151	0	100.8	5.13621	0
355	1	11.6	72.2	1	7	0	1	119.333	8.3	145	0	66.6	5.05955	0
356	0	13.35	69.9	1	20	1	1	135.333	7.5	101	1	67.7	2.02875	0
357	1	6.6	49.8	1	12	1	1	131.333	8.5	154	1	78	5.11704	0
358	0	2.7	57.7	1	23	1	0	124.667	9.4	44	0	77	5.73032	0
359	0	10.8	61.6	1	16	1	1	145.333	7.5	126	0	71.8	4.99932	0
360	1	11.2	55.4	1	11	1	0	124.667	11.6	168	0	67.5	5.06776	0
361	0	7.8	49.7	1	17	1	1	137.333	8.5	176	2	99.4	1.56879	1
362	0	9.5	72.7	1	10	1	1	108.667	10.4	143	0	88.8	5.28953	0
363	0	16.1	60.7	1	15	1	1	132.667	8.7	205	0	59	5.01574	0
364	1	7.9	73.8	1	20	1	1	128.667	9.3	94	0	73.9	5.62902	0
365	1	21.2	68.8	1	8	1	1	128.667	9.8	254	0	76.6	5.63176	0
366	0	11.15	69.8	1	10	1	0	166.667	10.3	190	1	55.4	5.13621	0
367	1	14.6	67.8	1	13	1	1	116	9.7	126	1	68.7	5.07324	0
368	1	10.75	62.4	1	15	1	0	144.667	9.9	112	0	82.7	4.17248	0
369	1	14.45	68.6	1	6	1	1	120	10	110	0	61.5	5.60712	0
370	1	11.55	69.5	1	19	1	1	154	10.4	126	0	43.2	3.11567	0
371	1	13.3	67.3	1	9	1	0	132	7.9	152	0	62.1	5.09788	0
372	0	20.55	51.8	1	2	0	1	131.333	9	217	1	69.2	5.07871	0
373	0	42.8	62.1	1	7	1	1	117.333	10.2	454	0	71.5	5.50034	0
374	0	12.05	56.9	1	18	1	1	163.333	8.4	214	1	83.2	5.03491	0
375	0	9.95	70.8	1	12	1	1	154.667	10.8	89	1	67.3	5.02122	0
376	1	15.4	71.7	1	4	1	1	122	8.4	198	.	60.2	5.10335	0
377	1	10.65	64.9	1	7	1	1	141	7.6	95	0	89.4	5.0486	0
378	1	12.9	72.5	1	12	1	1	153.333	7.9	180	1	66.5	1.03491	0
379	0	18.8	65.8	1	11	1	1	116.667	10.5	321	2	88.8	1.00205	0
380	0	8.45	56.2	1	7	1	1	117.333	8.3	75	0	95	4.99658	0
381	1	7.3	67.6	1	15	1	0	132.667	8.5	124	1	56.2	5.06776	0
382	1	18.7	62.4	1	22	1	1	128.667	9.8	221	2	80.1	5.07871	0
383	0	15.15	77.9	1	35	1	0	141.333	8.3	189	2	57.6	4.98563	0
384	1	12.1	44.3	1	6	0	1	112	9.8	200	1	90.9	5.39357	0
385	0	15	54.1	1	18	1	0	154.667	9.5	156	1	84.9	4.00548	0
386	1	9.7	65.7	1	9	1	1	146.667	9.6	135	0	78.2	5.00753	0
387	0	10.15	64.5	1	9	0	1	138.667	7.5	123	0	89.6	5.35524	0
388	1	32.6	67.9	1	5	1	1	110	10.5	312	0	43.6	5.06776	0
389	1	20.4	60.8	1	8	1	1	149.333	10.6	194	0	96.6	4.09856	0
390	1	7.6	50.8	1	17	1	1	112	8.7	76	0	86.9	5.10883	0
391	0	9.1	71.8	1	24	1	1	152.667	9.4	138	2	54.6	5.21013	0
392	0	13.3	54	1	10	1	1	139.333	7.6	116	0	84.9	5.03491	0
393	1	8	66.3	1	20	1	0	166	12.8	139	1	51.2	6.0616	0
394	0	7.85	66.1	1	5	0	1	114	8.2	53	0	69.5	4.1013	0
395	1	35	44.4	1	5	1	1	143.333	8.8	247	0	103.2	5.05955	0
396	1	17.8	51.8	1	13	0	0	130	8.7	128	0	86.3	5.06229	0
397	1	18.05	52.4	1	5	0	1	126	7.6	238	1	85.9	5.15537	0
398	0	4.2	59.8	1	21	1	1	141.333	11.2	114	1	65.4	4.98015	0
399	0	15.55	67	1	12	1	1	132.667	9.4	305	0	77.5	5.05955	0
400	0	10.4	59.6	1	6	1	0	159.333	10	66	2	84.4	5.09514	0
401	1	13.9	67	1	3	1	0	124.667	8.9	151	0	80.1	1.07324	0
402	1	31.5	51.3	1	6	1	1	127.333	10.7	487	1	69.4	4.99932	0
403	0	5.7	59.9	1	23	1	0	126.667	9.1	137	1	75.8	4.12047	0
404	1	3.75	67.7	1	13	0	1	136	8.4	55	1	77.2	4.91992	0
405	0	10.7	56.2	1	20	1	1	132.667	8.4	272	2	51.2	3.98357	0
406	0	31.6	49.8	1	10	1	1	170	11	307	2	99.4	4.96099	0
407	0	9.5	57.7	1	15	1	0	116.667	8.9	155	0	77	7.1102	0
408	0	8.9	68.7	1	18	1	1	107.333	8.9	134	0	61.5	1.38261	0
409	1	14.6	52.1	1	21	1	0	128.667	8.2	218	0	86.1	6.05339	0
410	1	12.8	51.5	1	7	1	1	124	11.4	209	2	103.1	6.1848	0
411	1	8.9	54.4	1	13	0	0	124	10.7	108	1	78.8	5.12526	0
412	0	11.5	64.4	1	16	1	1	108	7.9	94	1	70.4	7.06092	0
413	0	32	49.6	1	4	0	1	134.667	8.3	232	0	99.5	6.07529	0
414	1	5.3	67	1	13	1	1	114	10.4	166	1	88.1	5.07324	0
415	1	12.3	64.7	1	3	0	1	120	7.6	201	0	89.5	3.27447	0
416	0	18.9	65.3	1	17	1	1	120.667	8.7	129	1	78.5	5.02396	0
417	0	16.8	59.4	1	10	1	0	124.667	8.3	182	1	94.8	5.99589	0
418	1	0.2	67.1	1	18	1	0	120	9.7	75	0	55	6.07803	0
419	0	16.1	53.5	1	K	0	1	96	9.1	70	0	107.4	6.59822	0
420	0	27.2	63.8	1	20	1	1	120.667	7.7	310	.	52.8	1.0705	0
421	1	0	66.1	1	16	0	0	98.667	8.4	71	0	56.8	6.20945	0
422	0	17.5	60.3	1	5	1	1	120	9.3	171	0	81.3	6.05339	0
423	1	6	60.9	1	40	0	0	107.333	8.3	48	0	93.8	5.8809	0
424	0	17.6	60.2	1	3	1	1	117.333	10.2	257	0	46.1	5.9822	0
425	1	7.8	70.4	1	35	1	1	116	10.5	145	0	46.4	6.02875	0
426	1	16.5	57.4	1	16	1	1	144	8.2	146	1	82.9	5.02669	0
427	1	44.7	43.7	1	13	1	1	137.333	9.4	426	2	55.9	6.00684	0
428	1	11.9	53.2	1	11	1	0	129.333	11.8	138	.	79.4	5.95756	0
429	1	9.7	55.8	1	9	1	1	117.333	8.7	179	0	83.9	6.02875	0
430	1	9.7	54.5	1	18	1	0	127.333	8.7	97	.	71.4	4	1
431	1	21.8	49.8	1	3	0	0	106	9.7	412	0	99.4	5.99316	0
432	0	14.8	45.8	1	3	0	0	131.333	6.3	240	0	90	6.03149	0
433	0	4.6	57	1	13	1	0	116.667	.	.	.	64.2	4.99932	0
434	1	7.1	58.2	1	6	1	1	119	.	199	2	82.5	1.94935	0
435	1	6.7	50.2	1	10	1	0	142	12.5	157	0	90.1	6.20123	0
436	0	12.6	62	1	15	1	1	100.667	9.4	212	.	58.5	4.10404	0
437	0	30.2	64.1	1	2	0	1	122.667	8.9	383	0	79.1	2.26146	0
438	0	9.7	58.6	1	11	1	0	129.333	7.6	128	0	108.3	4.17796	0
439	0	22	61.6	1	5	1	1	120.667	8.7	217	0	64.6	2.93498	0
440	0	9.9	51.5	1	12	1	0	130	10.4	118	1	80.4	3.03354	0
441	0	4.3	57.6	1	20	1	0	94	12.3	97	2	69.9	4.98015	0
442	1	8	67.9	1	12	1	0	131.333	11	135	0	106.5	3.89322	0
443	0	8.1	73.6	1	15	1	0	120	8.1	99	0	68.8	6.00684	0
444	0	1.5	68.1	1	18	1	1	110	9.9	62	1	56	5.93018	0
445	1	11.8	67.9	1	5	1	1	110	8.3	78	0	68.7	5.98494	0
446	1	16.2	56.1	1	4	1	0	124	9.6	320	2	83.7	5.89185	0
447	1	13.8	55.2	1	5	0	1	110.667	8.5	197	1	67.6	5.92471	0
448	0	31.9	60.7	1	9	1	1	148	13	206	1	72.2	3.02259	0
449	1	7.2	46.5	1	25	1	1	130.667	9	94	0	106.8	1.02943	0
450	1	15.5	61.5	1	6	1	0	128.667	11.7	205	1	58.7	5.0924	0
451	0	9	54.5	1	9	1	0	126	12.1	47	1	71.4	5.013	0
452	0	18.3	52.2	1	13	0	1	128	7.6	375	0	69	5.0924	0
453	0	6.4	53.1	1	6	1	1	140.667	11.7	151	1	101.9	2.99795	1
454	0	13.4	64.3	1	17	1	0	126.667	9.4	202	1	79	5.07324	0
455	1	16.2	56.8	1	16	1	1	123.333	12.6	193	0	60.7	2.06708	0
456	1	10.2	60.6	1	5	1	0	130	12.5	89	0	68.4	2.08077	0
457	0	3.2	60	1	12	0	1	118	8.4	88	0	72.6	2.22587	0
458	1	11.7	77.7	1	1	1	0	134.667	9.8	142	0	55.5	4.99932	0
459	1	12.1	59.3	1	2	1	0	125.333	11	179	0	65.7	5.21013	0
460	1	5.7	66.8	1	14	1	0	114.667	9.1	85	1	59.9	5.18823	0
461	0	11.9	59.5	1	25	1	1	120.667	7.8	177	0	81.7	5.11431	0
462	0	10.3	72	1	5	1	1	146.667	8.9	293	0	85	7.01164	0
463	1	14.6	68.7	1	19	1	0	126	9.6	251	1	68.3	7.0527	0
464	1	20.8	60.8	1	5	1	1	109.333	7.9	369	0	102	3.04997	0
465	0	35.4	50.6	1	11	0	1	120.667	9.3	412	2	103.7	4.29295	1
466	1	8.7	71.8	1	7	1	1	126.667	7.8	139	2	94.4	7.16496	0
467	0	14.3	61.1	1	14	1	1	113.333	9.8	193	0	96.3	7.03354	0
468	1	9.9	61.1	1	19	1	0	170.667	14.2	137	1	75.1	1.0705	0
469	0	13.2	53.7	1	10	1	0	161.333	9	143	2	79.1	2.11362	1
470	0	11.6	55.4	1	5	1	1	116.667	.	203	1	112.9	7.08556	0
471	1	10.6	70.1	1	10	1	1	133.333	8.6	163	1	60.9	7.04997	0
472	0	12.5	60.2	1	15	1	1	165.333	11.4	221	1	54.1	5.66735	0
473	0	12.7	48.9	1	9	1	0	136	9.8	107	0	115.9	7.14853	0
474	1	10	50.9	1	17	0	0	136.667	9.9	167	0	114.3	7.06913	0
475	1	9.2	55.3	1	14	1	1	202.667	10.8	144	1	95.6	7.07461	0
476	0	14.6	73.5	1	9	0	1	118	9	184	0	74.1	1.01574	0
477	1	7.8	59.6	1	4	1	0	90.667	8.9	183	0	58	6.00137	0
478	1	16.3	55.5	1	7	1	1	128.667	8.6	246	0	74.9	6.05339	0
479	0	7	50.2	1	0	1	0	150.667	12.3	184	2	90.1	6.11362	0
480	0	6.1	67.9	1	15	1	1	114	9.8	70	0	61.8	3.98631	0
481	0	28.9	56.2	1	4	1	1	120	9.1	362	1	105.3	6.0178	0
482	1	11.6	48.2	1	4	0	1	110	13.9	125	1	88.5	6.11636	0
483	1	5.9	52.5	1	20	1	1	125.333	13.2	167	2	62.5	1.99589	0
484	1	10	52.6	1	0	1	0	117.333	9	129	0	99.4	6.11088	0
485	0	18.5	57.4	1	7	0	1	119.333	12.2	287	1	94.2	6.0397	0
486	1	23	62.6	1	12	1	1	132.667	8.8	263	1	80	6.10815	0
487	0	12.1	55	1	4	1	1	139.333	8.8	167	0	100.6	6.06708	0
488	1	14.2	62	1	29	1	0	131.333	8.1	307	1	91.2	6.08624	0
489	1	14.2	72.4	1	15	1	1	153.333	7.8	169	2	45.7	6.12731	0
490	0	14	59.1	1	3	1	1	140.667	10.9	223	1	97.7	5.06229	0
491	1	8.2	63.3	1	14	0	1	127.333	9	94	0	90.4	6.11636	0
492	1	6.1	53.9	1	18	1	0	149.333	9.4	110	2	117.5	5.00205	0
493	1	18.3	69.8	1	2	1	1	166.667	9.4	311	1	90.6	1.02122	0
494	0	12.5	46.7	2	5	1	1	147.333	11.2	99	1	103.4	6.11088	0
495	1	7.9	70.3	1	16	0	0	136	9.1	125	0	78.2	6.14921	0
496	0	11	59.5	1	30	0	1	136.667	10.8	140	0	102.9	4.88433	0
497	0	7.8	53.2	1	13	1	1	119.333	8.5	73	0	101.8	6.14374	0
498	0	16.6	45.5	1	6	1	1	120	10.7	302	0	107.5	5.05681	0
499	0	6.5	50.3	1	4	0	1	150.667	9.7	90	0	99	6.07255	0
500	0	12.5	55.4	1	15	0	1	121.333	11.7	229	1	67.5	5.11704	0
501	1	14.5	72.8	1	12	1	1	141.333	8.2	256	1	54.2	5.04038	0
502	0	23.5	63.8	1	7	1	1	188	10.3	454	2	99.9	5.97947	0
503	1	5.8	55.7	1	20	0	1	126	8.7	123	1	83.9	6.06982	0
504	1	7.9	60	1	23	1	0	126.667	9.7	127	0	75.7	6.01506	0
505	1	10.5	70.3	1	15	1	1	150.667	7.7	163	2	90.3	4.09856	0
506	0	7.3	64.6	1	10	1	1	111.333	8.7	97	0	57.4	5.03765	0
507	0	9	68.5	1	12	1	0	126	11.1	163	0	59.2	5.04312	0
508	0	8.5	66.4	1	3	1	1	123.333	9.8	195	0	88.4	5.01848	0
509	1	14.8	67	1	10	1	0	130.667	8.8	369	1	102.1	5.13895	0
510	1	18.5	58.3	1	2	1	1	144.667	13.8	362	2	73.5	1.05133	0
511	0	23	59.9	1	7	1	1	124	8.7	396	1	97.2	4.17248	1
512	1	8.7	56.4	1	6	1	0	127.333	9	351	1	86.3	1.11157	0
513	0	33.4	51.3	1	9	1	1	134	8.3	403	0	98.3	4.06571	0
514	0	8.8	65.7	1	26	1	1	126.667	10.9	222	1	88.9	2.06982	0
515	1	12.6	47.1	1	17	1	1	110	12.1	176	0	112.3	5.15264	0
516	1	9.8	59	1	17	1	1	118	11.2	135	1	103.3	5.10062	0
517	1	12	77.9	1	13	1	1	113.333	10.1	159	0	64	2.01232	0
518	1	13.1	45.3	1	2	0	1	154	9.7	190	0	107.7	5.11431	0
519	0	11.6	43.2	1	12	1	0	153.333	8.5	111	0	106.2	5.03765	0
520	0	7.7	57	1	2	1	1	130.667	7.9	77	0	104.8	5.05681	0
521	1	23.5	47.5	1	7	1	1	122.333	9.3	446	0	106	5.05407	0
522	1	19.4	48.3	2	4	1	0	112.667	8.9	254	0	102.2	4.09582	0
523	1	9.6	54.4	1	7	1	0	146	9	141	0	111.5	3.02806	0
524	1	8.2	62.9	1	10	0	1	136.667	9	137	1	79.8	5.01848	0
525	1	6.7	58.8	1	11	0	0	122.667	9	109	0	108.1	4.99932	0
526	0	37.1	59.7	1	2	1	1	136.667	9.1	291	0	97.3	5.00479	0
527	1	7.3	62.6	1	6	1	1	130.667	9.9	123	1	95.3	5.00205	0
528	0	6.8	69	1	6	1	1	120	14.1	171	1	86.8	3.08282	1
529	1	11.2	56.8	1	11	1	0	128	10.2	183	2	94.6	4.98289	0
530	0	6.2	78	1	13	1	1	128.667	8.3	177	1	52.3	5.12252	0
531	0	21.4	49.5	1	10	1	1	126.667	12.6	491	0	104.5	5.06229	0
532	0	8.7	57.8	1	15	1	0	125.333	8.3	153	0	58.7	5.04038	0
533	0	11.1	61.1	1	18	1	1	118.667	8.5	112	0	80.8	5.03491	0
534	1	10.1	47.3	1	12	0	1	124.667	10.3	179	1	112.1	5.16085	0
535	1	8.5	67.4	1	6	1	1	130	8	136	1	77.3	4.03833	0
536	0	8.5	64.7	1	15	1	1	150	11.4	86	1	93.9	6.15469	0
537	0	26	63.6	1	2	1	1	160	8.1	483	1	90.2	4.14237	0
538	0	16.9	63.5	1	12	0	1	170	12	238	1	63.7	5.08966	0
539	0	24.5	75.2	1	13	1	1	119.333	8.6	239	1	87.3	4.9692	0
540	1	8.4	50.6	1	14	0	0	130	8.7	96	0	114.5	6.06982	0
541	0	11.4	59	1	4	0	1	150	8.2	112	0	97.8	6.0616	0
542	1	11.9	54.6	1	3	0	1	120	7.5	146	0	96.1	5.04586	0
543	1	16.3	69.7	1	15	0	1	172	8.7	224	1	86.4	4.04654	0
544	0	16.1	68	1	10	0	1	160	7.6	209	2	77	1.02943	0
545	0	8.5	61.5	1	26	1	1	150	8	79	0	80.6	7.05544	0
546	1	12.3	59.8	1	5	0	1	130	7.7	235	0	97.2	7.02806	0
547	1	19.3	59.3	1	10	1	1	136	8.7	170	0	81.8	5.99863	0
548	1	35.2	61	1	6	1	0	130	8.3	340	0	91.9	7.03354	0
549	1	12.7	74.7	1	39	0	1	160	7.9	130	1	53.5	1.03491	0
550	1	12.6	60	1	25	0	1	110	9.5	125	1	102.6	6.99795	0
551	1	12.3	52.1	1	19	1	1	170	7.8	295	2	86.1	3.03628	1
552	1	23.8	53.4	1	14	1	1	150	10.8	462	1	101.7	5.03217	1
553	1	3.5	71.6	1	5	1	1	150	7.6	70	0	85.3	3.02533	1
554	1	15.8	60.6	1	10	1	1	130	7.8	287	1	49.7	4.01916	0
555	0	13.4	61.8	1	12	1	1	130	7.7	168	0	80.4	6.90212	0
556	1	29.1	67.7	1	8	1	1	130	9.3	385	0	68.8	6.03696	0
557	1	23.2	57.7	1	13	0	1	140	11.2	182	1	50.7	4.98563	1
558	0	8	53.8	1	2	0	1	130	7.9	146	1	96.6	5.97673	0
559	0	16.1	72.1	1	11	0	1	120	8.1	200	0	85	5.99589	0
560	1	10.6	49.2	1	16	0	1	140	8.6	140	2	78.3	4	1
561	1	8.9	63.9	1	18	1	1	140	7.8	112	0	70.6	5.94114	0
562	1	17.5	46.6	1	7	1	1	120	8.2	263	0	101.6	6.07255	0
563	0	10	50.2	1	5	0	1	130	12.2	92	0	109.9	4	0
564	0	13.5	61.9	1	4	1	1	140	8.1	231	0	71.6	6.05886	0
565	0	34.3	59.4	1	12	1	1	130	9	399	0	103	6.01506	0
566	0	17.6	44.5	1	5	1	1	120	7.6	169	0	90.8	5.9603	0
567	1	9.3	59.3	1	14	1	1	140	9.2	144	2	59.6	3.02259	1
568	0	10.4	70.6	1	14	1	1	150	8.6	139	2	50.3	6.03422	0
569	1	10.1	61	1	17	0	0	140	10	147	1	75.2	6.09172	0
570	1	19.7	63.5	1	20	1	1	120	8.1	211	0	70.8	4.04654	0
571	0	18	54.3	1	15	0	1	130	9.1	310	0	96.3	5.02396	0
572	0	13.5	70.2	1	7	1	1	160	8.4	168	0	86.1	2.06434	0
573	1	12.8	63	1	2	1	1	120	9.1	136	0	100.4	6.02053	0
574	0	11.9	68.3	1	11	0	1	130	10.2	184	0	87.3	4	0
575	1	10.4	51.4	1	7	1	0	110	18.6	109	0	100.3	5.0486	0
576	1	21.9	65.3	1	10	1	1	150	9.5	227	0	69.9	5.99863	0
577	0	5.8	47.3	1	10	0	1	130	8.5	100	0	89	4.05476	0
578	0	0.6	72.9	1	19	1	1	120	8.2	104	0	93.7	3.06639	0
579	1	16	54.5	1	4	0	1	120	9	.	.	84.7	4	1
580	1	6	54.4	1	24	1	1	143.333	9	.	.	68	3.98084	0
581	0	13.7	47.5	1	20	1	1	150	9.5	.	.	71.3	5.2731	1
582	0	18.4	65.6	1	15	1	1	160	7.8	203	0	69.8	5.02396	0
583	0	8.6	50.8	1	17	0	0	130	8.6	78	0	114.4	5.01574	0
584	1	16.2	56.2	1	12	0	0	130	14.5	146	0	95	5.00205	0
585	0	10.3	60.9	1	12	1	1	170	7.7	124	0	64.9	2.06434	0
586	1	12.3	54.9	1	5	0	1	110	13.3	133	0	84.4	5.13073	0
587	0	10.2	66.5	1	10	1	1	140	7.7	134	0	88.4	5.0486	0
588	0	24.2	64.7	1	7	1	1	130	10.1	399	0	78.8	4.99932	0
589	1	9.8	57.6	1	10	1	1	150	8.8	112	0	73.8	4.04928	0
590	1	29.2	65.7	1	17	0	1	120	9.6	284	0	93.3	5.00753	0
591	0	11.1	72.4	1	10	1	0	140.667	7.4	145	0	57.6	3.00342	0
592	0	11.7	60.7	1	10	1	1	116.667	8.7	145	0	72.2	5.04038	0
593	1	16.1	68.9	1	7	1	1	160.667	8.6	211	2	61.4	5.02396	0
594	0	8.3	50.6	1	13	1	1	140.667	8.3	198	0	98.8	5.03491	0
595	1	21.9	52.2	1	12	1	1	130	9.6	426	1	86	3.0089	0
596	1	4.9	63.7	1	18	1	1	120.667	9.9	114	1	79.4	5.013	0
597	0	6.9	78.1	1	9	1	1	130.667	9.7	140	1	81.5	5.04312	0
598	1	12.6	56.4	1	7	0	1	110	7.7	125	0	83.5	5.13347	0
599	0	31.4	59	1	6	0	1	130	9.9	297	0	82	3.0089	0
600	1	11.2	60.8	1	12	1	1	110	10.4	192	0	96.6	5.06229	0
601	1	14.4	53	1	4	1	0	150	7.5	244	0	88.4	5.02396	0
602	1	10	50.3	1	4	0	1	120	8	240	0	99	5.05955	0
603	1	8	42	1	14	0	1	100	12.3	67	1	105	4.01095	1
604	1	19.9	58.4	1	7	1	1	120	8.2	240	0	82.4	3.96715	0
605	1	15.7	72	1	10	1	1	140	9.2	177	1	66.7	3.02533	1
606	0	11.1	61.7	1	13	1	1	150	9	178	0	80.5	4.06845	0
607	0	9.3	52.2	1	9	0	0	134	13.9	135	2	113.3	3.10472	1
608	1	11.4	60.5	1	15	1	1	111.667	8.3	163	1	81.2	7.04997	0
609	1	31.8	54	1	2	1	0	140.667	9	254	0	61.9	7.07187	0
610	0	17.7	55.8	1	7	1	0	130.333	11.7	174	.	100	5.01848	0
611	0	40.5	69.6	1	13	1	1	109.667	9.6	107	1	90.8	7.01711	0
612	1	15	65.2	1	5	1	1	125.667	8.1	113	0	70	6.08898	0
613	1	23	64.9	1	6	1	1	144.333	9.3	390	0	63.1	2.0397	0
614	0	11	70.3	1	5	1	1	158	12.4	213	1	101.7	3.12936	1
615	0	17.3	65.3	1	7	1	1	135.667	9.4	132	0	78.5	6.13826	0
616	1	44.3	56.2	1	15	1	0	127.667	10.6	177	1	83.6	7.28542	0
617	0	9.9	64.5	1	5	1	0	133.333	7.8	136	0	56	7.06913	0
618	1	14.6	66.3	1	6	1	0	162.667	9.1	143	.	69.4	7.26899	0
619	1	33	56.3	1	6	1	0	126.333	8.8	478	.	105.3	5.09788	0
620	1	7.5	63.5	1	20	1	1	114	8.9	116	0	79.5	7.12936	0
621	0	31.7	54.1	1	5	1	0	143.333	8.7	85	0	106.9	7.08008	0
622	1	15.3	64.9	1	6	1	0	125.667	12.6	183	1	89.4	4.02464	0
623	1	2.5	57.1	1	7	1	0	128.667	8.6	347	1	114.8	6.13826	0
624	0	36.7	46.7	1	6	1	0	132.333	9.9	142	.	112.6	7.12936	0
625	1	13.5	67.8	1	20	1	0	163.667	8.4	196	2	56.1	7.10746	0
626	0	15.8	66.2	1	16	1	0	129.667	9.5	93	0	93	7.03628	0
627	1	12.1	58.2	1	12	1	1	145.333	9.9	241	0	82.5	6.99247	0
628	0	15.3	53.8	1	6	1	1	148.667	10.3	337	.	68.2	7.01164	0
629	0	15.4	69	1	17	0	1	121.333	8.8	205	1	68.1	6.07529	0
630	0	11.6	52.7	1	7	1	0	97.667	10.2	124	0	85.7	3.01985	0
631	0	6.9	58.8	1	K	0	0	120	19.4	175	0	69.3	4.94456	0
632	1	5.4	55.9	1	8	1	0	150	9.9	83	1	77.9	1.59343	0
633	0	13.9	64.5	1	15	1	0	139.333	10.8	131	0	73.4	7.07187	0
634	1	6.2	61.4	1	15	1	1	139.333	9	242	1	80.6	3.23888	1
635	0	12.5	58.6	1	13	0	1	117.333	9.7	138	0	93.4	6.01506	0
636	1	11.6	63.3	1	K	1	0	119.333	14.9	247	2	79.6	2.99795	0
637	1	16.2	53	1	14	1	0	118	12.6	238	1	85.5	1.98768	0
638	1	21.7	54.3	1	19	1	0	150.667	10.5	109	0	75.5	5.96851	0
639	0	33.3	71	1	11	1	0	129	8.6	74	1	110	5.99863	0
640	0	21.6	54.8	1	15	0	1	124.667	8.6	204	0	84.5	5.98768	0
641	0	42.2	71.2	1	12	1	1	139.333	10.6	374	.	50.1	6.01506	0
642	0	11.2	57.6	1	16	0	0	136.667	13	153	0	96	5.00205	0
643	0	35.7	60.7	1	5	0	1	116	10.7	60	0	81	6.00411	0
644	1	13	54.8	1	5	1	0	129.333	9.9	378	1	75.3	5.94935	0
645	1	12.3	68.5	1	30	0	0	121.333	10.6	112	1	68.4	1.01848	0
646	1	11.5	61.6	1	10	1	0	124.667	9.4	215	0	91.5	5.97947	0
647	1	11.6	55.8	1	12	1	1	147.333	9.6	183	0	100	2.00137	0
648	1	23.5	53.6	1	12	1	1	106	9.2	80	0	85.2	6.02601	0
649	0	14.1	58.1	1	8	1	0	121.333	8.5	116	.	108.7	5.98768	0
650	0	9.4	65.3	1	25	1	0	165.333	12.2	222	1	98.8	3.0308	0
651	0	35.5	55.3	1	8	0	1	121.333	11.9	422	0	67.5	6.08077	0
652	0	3.8	55.1	1	12	1	0	144	10.4	105	0	87.1	5.07871	0
653	1	13.8	63.3	1	7	1	0	127.333	10.2	185	2	106.8	5.61533	0
654	0	14.9	54	1	10	1	1	135.667	9.2	258	0	84.9	4.97741	0
655	0	28.7	75.3	1	4	1	1	132.333	9.3	198	1	92.1	2.93498	0
656	1	14.9	56	1	14	1	0	139.667	8.1	418	1	77.9	6.0835	0
657	1	17.4	69.8	1	12	1	1	139	7.9	199	0	90.6	5.4976	0
658	1	14.2	55.2	1	10	0	1	130	12.5	235	1	75.1	6.07529	0
659	1	6.3	63.3	1	12	1	0	139	9.9	150	1	67.2	6.02601	0
660	1	34.2	51.5	1	3	1	0	136.333	11.5	471	1	103.1	6.03696	0
661	0	13	54.5	1	6	1	1	129.333	10.7	267	0	67.9	5.10335	0
662	1	1.2	56.1	1	7	1	0	125.333	9	182	0	105.4	6.01232	0
663	0	15.4	41.3	1	15	0	1	141.333	8.9	151	0	82.8	6.0178	0
664	0	23.4	60.8	1	K	1	1	97.333	10.1	349	0	72.2	3.02806	0
665	0	8.7	61.6	1	K	1	1	134.667	8.8	96	0	101.4	5.00479	0
666	0	23.5	59.4	1	2	1	1	114	9.8	437	0	92.9	4.16701	0
667	1	9	70	1	2	1	1	108.667	8.6	112	1	90.5	1.00753	0
668	1	14.9	41.6	1	4	0	0	123.667	8.9	165	0	82.6	2.28884	0
669	1	11.4	70.7	2	25	1	1	128	8.5	103	1	87.4	3.95072	0
670	1	22	76.6	1	15	1	0	139.333	8.9	250	1	97.3	2.99795	0
671	1	6.3	68.8	1	19	1	1	132	8.5	53	0	87	4.98289	0
672	0	14	65.1	1	28	0	1	109.333	10.3	193	0	78.6	4.96372	0
673	0	11.4	66.1	1	11	1	1	122.333	7.5	157	.	69.5	3.99452	0
674	0	12.4	61.4	1	23	1	1	141.333	8.4	163	1	96.1	4.00821	0
675	0	3.8	66.1	1	8	1	1	166.667	7.7	80	2	78	5.09788	0
676	1	18.2	54.9	1	4	1	0	131.333	10.1	282	0	113.3	5.04312	0
677	0	21.2	55.4	1	6	1	1	140	10.3	204	0	84.1	4.00548	0
678	0	6.3	59	1	27	1	0	151	8.3	61	0	119.7	1.04038	0
679	0	21.8	70.8	1	20	1	1	125	9.4	257	1	75.5	2.97057	1
680	0	16.2	61.5	1	5	1	0	138.667	9.2	166	0	96.1	4.92539	0
681	0	32	53.5	1	2	1	1	109.333	13	406	1	76	4.96372	0
682	1	14.5	67.3	1	17	1	1	122.667	9.5	95	1	62.1	4.98289	0
683	1	8.3	41.2	1	10	1	1	158	10.9	101	0	110.8	5.01574	0
684	1	6.3	58.7	1	7	1	1	136	7.7	244	0	103.5	4.02738	0
685	0	16.8	64	1	10	1	0	110.667	8.2	39	0	89.9	5.00205	0
686	1	4.3	62.1	1	15	1	0	156.333	10.5	91	0	105.6	5.02122	0
687	1	28.7	47	1	4	1	1	150	8.6	209	0	50.6	4.96646	0
688	1	14.7	79.5	1	30	1	1	142.667	8.2	128	0	43.5	2.02601	0
689	1	5.5	72.3	1	10	1	0	137.333	10.1	112	1	77.2	3.98905	1
690	0	19.3	55.8	1	12	1	1	128.667	9.8	449	1	100	5.00753	0
691	0	5.2	63.5	1	30	1	1	175.333	8.6	73	1	79.5	5.00205	0
692	1	11	58.8	1	16	1	0	121.333	8.6	121	1	103.4	4.01916	0
693	0	5.1	67.3	1	9	1	1	146	7.7	89	0	56.3	4.94456	0
694	1	9	72.1	1	12	1	0	110.333	7.6	113	.	69.5	2.06982	0
695	0	20.2	56.6	1	7	1	0	132	9.7	200	2	60.7	4.96372	0
696	1	9.5	60.4	1	20	1	0	138.667	10.8	70	0	68.5	2.10815	0
697	0	17.7	56	1	10	1	0	100.667	8.9	212	1	64.6	3.96715	1
698	0	13.6	76.6	1	12	1	0	174	8.6	194	1	82.3	5.02122	0
699	0	10.6	71.5	1	47	0	1	128.667	10.8	187	0	75.1	4.98289	0
700	0	6.4	54.3	1	13	1	0	132.667	8.8	92	0	87.6	5.05955	0
701	1	11.6	61.6	2	20	1	1	138.333	10.1	326	1	53.9	5.07871	0
702	0	6.1	63	1	16	1	1	177.333	8	126	1	64	3.98631	0
703	0	11.2	60	1	10	1	0	124	8.3	300	0	72.6	4.96099	0
704	1	14.1	64.1	1	3	0	1	111	8.4	162	1	70.5	7.154	0
705	1	11.5	65.7	1	25	1	0	167	8.8	206	1	93.3	3.05544	1
706	1	9.5	76.3	1	4	1	1	182.667	7.9	122	2	58.3	3.57563	0
707	1	17.2	61.7	1	29	0	1	115.333	9	116	2	91.4	3.07187	1
708	0	9	75.5	1	20	1	1	126	7.7	85	0	65.1	5.0705	0
709	0	8.6	73.6	1	10	1	1	140.667	7.6	97	0	59.4	4.28747	1
710	1	33.2	77.1	1	7	1	1	155.333	10.2	246	1	82	2.0616	1
711	1	11.5	53.4	1	12	0	1	108	9.2	111	0	96.9	7.06366	0
712	0	36.8	57.3	2	4	0	1	140.667	7.5	328	0	101	7.03354	0
713	1	10.2	66.5	1	8	1	1	142.667	7.8	181	0	77.8	7.02806	0
714	0	17.2	67	1	4	1	1	109.333	11.6	236	1	88.1	6.03149	0
715	0	16.1	47	2	10	0	1	128.667	11.7	148	0	67	4.99932	1
716	0	7.5	58	1	18	1	1	136.667	8.4	110	1	82.6	6.5243	0
717	1	36.9	55	1	4	1	1	132.667	10.2	409	0	95.8	6.02875	0
718	0	6	67.6	1	4	0	1	130.333	7.7	62	0	56.2	5.12799	0
719	0	13.4	67.1	1	5	1	1	134	7.6	144	1	88	6.59001	0
720	0	15.4	48.4	1	7	1	1	124.667	7.9	158	0	105.3	6.09719	0
721	1	8.7	49.7	1	10	1	1	131.333	8.1	178	0	117.5	6.06708	0
722	0	13.7	54.2	1	3	1	1	138.667	9.7	232	1	113.8	6.85832	0
723	1	20.9	65.6	1	5	0	1	112	8.2	324	0	69.8	5.09788	0
724	1	15	51.5	1	8	1	1	155.333	7.6	170	2	116	6.86927	0
725	0	19.6	53.9	1	15	1	1	110	7.9	200	.	85	6.09446	0
726	1	7	58.8	1	6	1	0	114	10.2	180	1	76.4	6.15469	0
727	1	30.9	74	1	6	1	1	128.667	9.6	478	1	65.8	5.06229	0
728	0	14.4	53.8	1	2	0	0	122	7.7	232	.	107.1	6.06434	0
729	1	8.3	60.2	1	15	1	1	137.333	8.5	156	1	97	6.11088	0
730	1	12.3	56.4	1	16	0	1	130	8.8	236	1	74.4	1.08693	0
731	1	17.6	78.7	1	10	0	1	124.667	7.6	284	1	63.6	6.00137	0
732	1	12.7	75.5	1	3	1	1	163.333	8.3	313	1	92	6.01506	0
733	0	31.1	55.2	1	15	1	1	156	10.9	360	1	84.2	5.84257	1
734	0	9.6	74.8	1	20	1	1	113.333	7.8	82	1	48.9	1.10062	0
735	0	7.6	67.9	1	25	0	1	115.333	10	182	.	61.8	6.08077	0
736	0	10	54.2	1	2	1	1	131.333	12.6	149	0	96.4	6.08624	0
737	1	15.2	70.2	1	9	0	1	126	9.6	249	2	55.2	6.02053	0
738	0	17.4	74.5	1	15	1	1	140.667	7.7	291	1	73.6	4.96646	1
739	1	15.2	59.7	1	2	0	1	127.333	9.6	134	0	97.3	5.99863	0
740	1	13.5	71.7	1	15	1	1	113.333	.	267	0	85.2	6.00958	0
741	0	16.5	70.2	1	9	1	1	141.333	7.8	266	0	86.1	5.11704	0
742	1	16.4	48.5	2	1	1	1	105.333	8.4	168	0	114	6.07803	0
743	0	14.9	52.9	1	8	1	1	122.667	9.3	146	0	52.4	6.02601	0
744	0	20.4	59.8	1	2	1	1	127.333	7.5	265	0	92.6	6.05886	0
745	1	10.1	73.8	1	11	1	1	120	9.3	85	1	45.3	1.05681	0
746	1	12.8	53.3	1	5	0	1	136.667	7.6	205	0	85.4	6.04517	0
747	0	11.6	66.9	1	12	1	1	122.667	11.3	133	0	62.2	3.73443	0
748	0	8.9	64.6	1	4	0	1	125.333	8.1	121	0	63.3	6.05065	0
749	1	26.4	46.8	1	4	1	1	129.333	8	360	0	106.5	6.09172	0
750	1	13	71.8	1	21	1	1	136	7.6	189	0	75	5.57974	0
751	1	8.8	69.7	1	18	1	1	114	9	133	0	50.7	6.04517	0
752	0	12.1	45	1	12	0	0	102	11.4	198	0	107.9	5.32786	0
753	0	10	57.9	1	11	1	1	150	8.7	139	2	82.7	3.0308	1
754	0	6.9	72.7	1	8	1	1	133.333	8.5	98	1	49.6	5.85079	0
755	1	7.2	70.7	1	10	1	1	132.667	8	166	0	60.6	5.00205	0
756	0	8	76.3	1	7	1	1	118.667	8.2	139	2	35.7	5.30595	0
757	0	0	57.2	1	0	0	1	99.333	7.5	74	0	99	2.66393	0
758	0	37	76.1	1	16	1	1	122.667	7.7	471	2	48.4	2.31896	1
759	1	22.1	59.8	1	7	0	1	98	9.4	253	0	92.6	5.00205	0
760	0	10.2	56.5	1	9	1	1	138.667	9	140	0	99.5	4.02464	1
761	1	13.5	41.3	1	4	0	1	116.667	12.1	190	0	110.7	5.11704	0
762	1	6.9	53.3	1	7	1	1	116	8.2	73	2	101.8	3.2115	0
763	1	12.8	75.8	1	8	1	1	112	7.7	129	0	82.8	5.00479	0
764	1	10.7	68.5	1	20	1	1	131.333	8.4	163	0	51.1	2.98426	0
765	0	9.6	72.9	1	6	1	1	133.333	8.5	129	1	49.5	5.25394	0
766	0	8.4	51.2	1	3	1	1	129.333	8.6	213	0	86.6	4.97467	0
767	1	7.5	73.8	1	4	1	1	109.333	7.9	121	0	65.9	4.98015	0
768	0	7.7	64.5	1	15	1	1	112.667	9.2	97	0	57.5	1.48118	1
769	1	23.7	56.6	1	15	1	1	118	9.4	370	0	66.9	3.3128	1
770	1	0	80.1	1	22	1	1	105.333	9.5	61	1	70.7	1.28679	0
771	1	9	57.1	1	12	0	1	111.333	8.3	174	0	83.1	5.03491	0
772	1	15.5	55.2	1	15	0	1	113.333	9.1	351	0	75.1	5.25394	0
773	0	8.4	56.7	1	10	0	1	128	11.2	174	0	94.7	5.21287	0
774	0	13.2	55.8	1	5	1	1	152	9.2	233	0	112.6	5.18823	0
775	0	5	77.3	1	10	1	1	109.333	9.5	139	0	52.5	4.99658	0
776	1	8.5	71.6	1	18	0	1	139.333	7.7	122	0	75.1	4.02464	0
777	0	9.5	57.1	1	6	1	1	121.333	8	137	.	99.1	4.09035	0
778	1	5.9	71.3	1	12	0	0	130	9.3	75	1	87.2	5.05407	0
779	1	20	55.4	1	19	1	1	132	9.1	257	1	67.5	1.90281	0
780	1	31.9	66.7	1	8	1	1	124.667	8.3	238	1	77.7	5.04038	0
781	0	18.8	65.1	1	7	0	1	140.667	7.8	185	0	93.7	5.65366	1
782	0	10.8	63.3	1	9	1	1	118.667	10.9	167	0	70.9	0.99932	0
783	1	36.9	54.5	1	5	0	1	130.667	10	412	1	100.9	7.01437	0
784	0	13.8	64.8	1	5	1	0	132.667	7.9	166	0	108.8	5.48118	1
785	1	33.1	59.4	1	17	1	1	142.667	9.2	237	1	72.9	6.84736	0
786	1	18.6	53.3	2	10	1	1	138.667	8.8	170	0	110.3	7.26352	0
787	0	1.1	65.4	1	8	1	1	152.667	10.4	107	1	89.1	6.99795	0
788	1	15.8	68.4	1	15	1	1	143.667	10.5	173	1	61.6	7.06913	0
789	1	12.8	48.2	1	5	1	1	112.667	9.7	185	0	105.5	3.24435	0
790	1	22.2	64.5	1	4	1	1	146.667	8.4	383	0	70.3	6.6694	0
791	0	10.3	52.8	1	10	1	1	136	8.9	133	0	97.3	7.06913	0
792	1	22.7	49.4	1	6	1	1	129.667	8.2	458	0	87.7	6.4668	1
793	1	21.3	61.6	1	6	1	1	125.333	8.1	254	0	91.5	1.09788	1
794	0	13.2	54.3	1	5	1	1	149.333	8.5	231	1	96.3	6.94319	0
795	0	16	65.3	1	25	1	1	143.333	8.1	206	1	98.8	4.81314	0
796	1	5.8	74.8	1	14	0	1	118.667	8	112	1	92.4	6.99247	0
797	1	9.1	69.6	1	2	1	0	121.333	8.1	157	0	76.1	4.73648	1
798	1	8.8	63	1	30	1	0	142.333	8	186	1	82.4	3.33744	1
799	0	0	47.4	1	5	1	0	119.333	9.9	71	0	103.1	2.55715	0
800	1	11.5	54.1	1	2	1	1	130	11.1	203	1	101.2	4.31485	1
801	0	13.8	50.5	1	8	1	1	107.333	8.8	224	1	63.4	6.76523	0
802	0	17.6	54.1	1	3	0	1	134.667	8.8	278	0	84.9	6.83641	0
803	0	6.6	58.2	1	13	1	1	104	9	76	0	73.5	6.72964	0
804	1	6.5	68.1	1	20	1	1	126.667	10.4	138	0	68.6	6.705	0
805	0	19.5	65.4	1	26	1	0	146	7.7	289	2	78.4	6.61191	0
806	1	14.8	54.4	1	0	0	1	128.667	9.7	190	0	101	3.26899	0
807	0	6.2	66.1	1	2	1	1	168	8	71	0	93	6.55168	0
808	0	9.7	56.7	1	6	1	1	114	7.9	167	0	74.3	6.29432	0
809	0	23	53.6	1	8	0	1	135.333	9.9	473	1	101.6	6.31348	0
810	1	22.5	53.6	1	6	1	1	124	7.8	275	0	48.3	1.27584	0
811	0	11.1	59.6	1	7	0	1	133.667	10.3	173	1	92.8	1.74401	0
812	1	17.8	60	1	25	1	0	175.667	6.7	169	2	81.4	1.80698	1
813	1	5.9	62.5	1	8	1	1	138.333	9.1	98	0	80	5.74675	1
814	1	9.3	63	1	5	0	1	143.667	7.6	155	0	90.6	6.26968	0
815	0	20.6	58.7	1	9	0	1	153	9.1	314	0	73.2	4.00821	1
816	1	6	46	1	1	1	0	134.333	9.3	131	0	89.9	6.0835	0
817	1	9.4	46.3	1	8	1	1	132.333	8.3	111	0	106.9	6.49966	0
818	0	5.4	60.9	1	16	1	0	162.333	8.5	87	1	111.8	2.54346	0
819	1	8.7	49	1	9	1	0	162	10.4	79	1	90.9	1.33607	0
820	0	12.5	55.5	1	10	1	0	130.667	13.3	137	1	86.8	6.09446	0
821	1	17.5	60.3	1	7	0	1	114.667	10.2	227	0	59.2	4.38877	0
822	0	7.2	61	1	21	1	1	108.667	8.4	126	0	72.1	6.05613	0
823	0	39.9	53.9	1	10	1	1	154.333	11.4	319	0	96.6	6.03696	0
824	1	11	54.9	1	6	0	0	143	8.4	167	1	111.1	6.02327	0
825	1	15.1	61	1	12	1	1	148.333	8.3	197	1	80.9	6.03696	0
826	0	21.9	57.6	1	3	1	1	164	7.7	257	0	82.8	5.28953	0
827	0	10.7	71.9	1	8	1	1	136.667	8.4	155	0	74.9	6.03696	0
828	0	5.5	54.6	1	28	1	1	140.667	7.6	66	0	75.4	5.91923	0
829	0	22.5	63.4	1	15	0	1	148.667	10	453	1	90.3	5.88364	0
830	1	15.4	60.7	1	15	1	1	140.667	7.5	271	0	49.6	1.83436	0
831	0	19.6	56	1	13	1	1	143.667	8.2	150	0	67.2	4.9911	0
832	1	12.3	51.9	1	5	0	1	116.667	8.5	166	0	97.9	5.05955	0
833	0	19.6	69.5	1	9	1	1	172.667	7.8	213	1	61.1	5.78782	0
834	0	18.6	47.9	1	10	1	1	116	8.6	319	0	79	4.77481	0
835	0	2	61.6	1	22	0	1	134.667	7.8	98	0	80.5	5.5989	0
836	0	20.7	61.8	1	10	1	1	139	9.3	218	0	95.9	5.03765	1
837	1	8.8	52.3	1	7	1	1	131.333	11.1	161	0	102.5	5.51951	0
838	0	13.9	68.1	1	7	1	1	145.667	7.7	175	0	76.9	3.53183	0
839	0	21.4	53.3	2	11	1	1	157.333	8	195	1	84	3.82752	0
840	0	9.6	55.6	1	6	0	0	160.667	12.3	72	0	97.4	5.295	0
841	0	8	71.3	1	8	0	1	161	7.7	121	0	85.4	5.25667	0
842	1	18.5	68.9	1	14	1	1	175.667	8.2	204	1	61.4	4.8104	0
843	0	7	48.9	1	8	1	1	131.333	8.7	97	0	105	4.77755	0
844	0	10.6	52.9	1	21	1	1	151.333	10.6	163	0	85.6	5.24846	0
845	1	22.4	48.4	1	4	1	1	158.333	8.6	331	0	100.4	2.2423	0
846	1	6.6	55.3	1	10	1	1	135.667	9.3	106	0	106	5.21013	0
847	0	6.2	56.5	1	7	1	0	168	8.5	64	1	115.3	3.06639	1
848	1	4.4	64.3	1	K	1	0	125.667	11.2	211	1	81.6	5.05133	1
849	0	9.1	77.1	1	21	0	1	140.333	9.5	86	0	44.2	5.18275	0
850	1	7.3	72.6	1	6	1	0	135.667	7.9	104	1	86.4	4.51472	1
851	1	6.4	57.7	1	2	1	1	149	9.4	99	0	94	4.99384	0
852	0	5.5	53.5	1	5	0	0	132.667	13	164	0	112.2	4.99658	0
853	0	15.4	52.8	1	20	1	0	136.667	12.2	180	1	99.3	3.53183	0
854	0	12.7	46.5	1	4	1	0	157.667	10.9	271	1	69.1	4.50924	0
855	1	16.9	62.6	1	5	0	1	129	10.4	240	1	80	5.01574	0
856	1	11.7	56.6	1	12	1	1	157.667	8.5	154	0	94.7	5.06776	0
857	1	14.4	66.3	1	15	0	1	141.333	10.3	226	0	62.5	3.75633	0
858	0	23.9	51.2	1	7	0	1	135.333	8.7	368	1	86.6	4.84052	0
859	1	14.2	58.5	1	10	0	1	149.333	9.1	163	0	66	7.38125	0
860	0	10.1	44.5	1	3	1	0	108.667	8.3	115	0	105.3	3.40041	0
861	0	13.7	60.5	1	2	1	1	117.333	10.3	176	0	96.8	4.05202	1
862	1	16.3	64.5	1	6	1	1	109.333	9.1	142	0	89.6	7.32375	0
863	0	30.1	67.6	1	5	1	1	134.667	14.1	305	1	92	3.7974	1
864	0	3.5	77.1	1	3	0	1	134.667	8.2	75	.	64.4	7.26352	0
865	1	12.5	60.3	1	22	1	1	130.667	8.7	244	0	92.3	7.27447	0
866	0	13.6	71.8	1	22	0	1	122.667	7.9	139	1	49.9	7.02806	0
867	1	11	68.4	1	19	0	1	134	8.8	80	2	61.6	6.75428	0
868	0	21	53	2	5	1	1	125.333	8.5	165	0	104.1	7.06913	0
869	1	20	45.1	2	6	0	1	129.333	9	162	1	89	7.12663	0
870	0	13.9	70.2	1	15	1	1	128.667	8.2	220	0	60.8	7.09651	0
871	1	9.7	62.9	1	8	1	1	132	8	123	1	79.8	7.03354	0
872	0	30.8	76.2	1	5	1	1	132	10.6	266	0	44.5	2.2642	1
873	1	33.8	64.6	1	5	1	1	145.333	9.5	295	2	89.6	7.03354	0
874	1	21.4	75.6	1	10	1	1	130.667	7.7	181	0	73	6.34086	1
875	1	22.9	76.5	1	5	1	1	116.667	9.2	254	1	91.3	5.59343	1
876	0	18.6	74.5	1	4	1	1	133.333	9.4	300	0	87.7	6.09446	1
877	1	12.6	59.9	1	7	1	1	120	8.4	146	0	92.6	7.08008	0
878	1	19.4	66.4	1	4	1	1	137.333	10.3	306	1	69.4	1.03491	0
879	0	7.2	68.2	1	11	1	1	128.667	9	90	0	87.3	6.11362	1
880	0	58.6	59	1	5	1	1	138	10.2	367	1	93.2	6.54346	1
881	1	17.1	70.5	1	25	1	1	150.667	9.6	133	2	46.3	3.05818	1
882	0	13.9	54.1	1	15	1	1	102.667	8.7	93	0	52	6.99521	0
883	1	32.7	71.3	1	21	0	1	122	9.1	415	1	60.3	6.74606	0
884	0	14.3	53.6	1	10	1	1	138	8.4	94	0	52.2	6.84189	0
885	0	24.2	54.9	1	7	1	1	109.333	10.5	220	1	95.9	5.2731	1
886	0	21.7	52.8	1	2	1	1	141.333	9.2	250	0	76.3	4.48734	0
887	0	8.3	67.9	1	5	0	1	111.333	8	50	0	91.9	6.80903	0
888	1	8.9	48.8	1	3	1	1	112	8.8	67	0	78.5	6.96783	0
889	0	18.4	67.8	1	20	1	1	113.333	9.3	92	0	56.1	6.83094	0
890	1	8.8	74.7	1	17	1	1	139.333	9	170	1	87.6	5.05681	0
891	1	18.8	76.6	1	10	0	1	112.667	7.7	330	2	44.4	3.27447	0
892	0	9.4	73.9	1	15	0	1	110	12.7	126	1	99.1	5.50308	0
893	1	14	73.2	1	12	1	0	142.667	8	129	0	54.1	6.7707	0
894	0	8.4	64.7	1	12	1	1	110.667	8.1	129	0	93.9	6.24778	0
895	1	14.2	77	1	24	1	1	150.667	7.6	230	0	58	3.75359	0
896	1	8	61.3	1	11	1	1	129.333	8.9	101	0	58.8	6.71047	0
897	0	3.1	62.8	1	6	0	1	124	8.3	45	1	100.6	6.88296	0
898	1	5.1	74.2	1	9	1	1	135.333	7.7	64	0	83.7	1.2512	0
899	0	19.8	50.6	1	2	1	0	162	8	160	1	98.8	6.73785	0
900	0	6.4	51.3	1	22	1	1	138	11	160	1	98.3	6.74606	0
901	0	11.9	74.9	1	12	1	1	154	8.9	154	1	87.4	4.0794	1
902	1	10.4	52.4	1	2	1	0	146	12.7	95	0	72.5	6.50787	0
903	0	36.7	72.8	1	15	0	1	120	8.4	224	1	54.2	6.49966	0
904	1	12.9	67.6	1	12	0	1	118.667	8.5	164	2	68.8	2.98973	1
905	1	11.8	62.8	1	8	0	1	131.333	7.7	126	0	90.7	6.49692	0
906	0	10.4	56.1	1	9	1	1	124.667	7.5	184	0	95.1	5.99589	0
907	1	2.8	61.9	1	2	1	1	130.667	8.8	67	0	95.8	6.28611	0
908	1	4.2	50.7	1	12	0	1	114.667	8.1	41	0	103.7	6.23956	0
909	0	9.7	66.3	1	10	1	1	152.667	8.6	181	0	88.5	5.05133	0
910	1	7.1	61.4	1	12	0	1	113.333	8.4	101	0	80.6	6.03149	0
911	0	6.1	67.5	1	19	0	1	132	13.9	86	0	87.8	6.0616	0
912	0	14.9	62.5	1	15	1	1	126.667	10.1	193	1	71.3	5.23751	1
913	0	17.4	63.5	1	23	1	0	148.667	10	240	1	109.8	4.51472	1
914	1	13.3	44.4	1	8	0	1	110.667	9.9	131	0	81	3.32101	0
915	1	6.1	59.6	1	6	1	1	120	7.8	122	1	92.8	4.02738	0
916	1	4.9	67.6	1	14	1	1	179.333	8.5	89	2	68.8	1.99863	1
917	0	17.6	57	1	10	1	0	164.667	9.4	333	0	83.2	3.23614	0
918	0	8.5	58.4	1	8	1	0	102	11.4	131	1	98.2	5.99589	0
919	1	5.3	65.3	1	40	0	1	121.333	9.3	38	0	78.5	5.7796	0
920	0	6.6	63	1	22	1	1	120	9.5	54	1	79.7	5.75222	0
921	1	11.3	54.9	1	4	1	0	132.667	8.4	130	0	116.6	5.74675	0
922	0	15	55.5	1	26	1	1	135.333	9.2	102	0	95.5	5.74949	0
923	0	34.8	65.7	1	11	1	1	159.333	9.8	360	1	47.9	5.66188	0
924	1	8	51.5	1	5	1	0	139.333	8.8	136	0	89.3	5.55784	0
925	1	11.6	64.3	1	10	1	1	117.333	8.6	101	0	94.2	5.5551	0
926	0	7.5	58.1	1	7	1	1	120	8.1	68	0	98.4	5.71937	0
927	1	17.2	55.1	1	10	0	1	139.333	9.3	219	0	100.5	5.50582	0
928	0	21.5	68.3	1	10	1	1	159.333	7.5	344	0	87.3	5.52772	0
929	1	11.8	60	1	0	1	1	132	8.8	152	0	97.1	5.48939	0
930	0	7.5	74.2	1	10	0	1	124	8.8	86	0	49.1	5.48392	0
931	0	31	58.9	1	24	1	1	117.333	11.7	278	1	73.1	5.24572	0
932	1	5.3	67.7	1	27	0	1	133.333	8.8	66	0	87.6	5.49213	0
933	0	19.8	56.3	1	19	1	1	110	9.1	210	0	74.5	5.49213	0
934	1	19.1	71.3	1	11	1	1	146	7.8	173	1	85.4	4.29295	1
935	0	13.2	66.9	1	10	1	1	180	8	175	1	88.1	4.50103	1
936	0	8.6	58.4	1	10	0	1	110.667	8.3	128	0	93.6	3.49897	1
937	1	8.7	53.9	1	15	1	1	131.333	9.4	97	0	96.6	5.49213	0
938	1	12.2	69.8	1	14	1	1	145.333	10.4	151	0	76	4.75291	0
939	1	9.2	42.7	1	6	0	1	110.667	10.1	86	0	92	5.27858	0
940	1	0.7	58.1	1	6	1	0	161.333	9.4	76	1	108.7	5.34702	0
941	1	26.7	72.4	1	2	0	1	126.667	8.1	238	0	74.6	5.00205	0
942	1	5.8	62.9	1	12	1	1	137.333	9	98	0	95.1	5.2512	0
943	0	3	45.5	1	2	0	0	115.333	13.7	81	0	93.1	5.34976	0
944	1	16.6	56.1	1	3	1	1	131.333	.	218	0	112.3	5.22108	0
945	0	15.2	69.7	1	8	0	1	116.667	9.2	132	0	90.7	5.0486	0
946	0	5.6	68.9	1	6	1	1	120	8	158	2	68.2	5.02122	0
947	1	21.8	68.1	1	10	1	1	152	8	228	0	61.7	4.92266	0
948	0	35	54.4	1	24	1	1	152	8.5	361	0	68	1.30595	1
949	0	28.6	68.4	1	15	1	1	165.333	7.9	351	1	68.4	4.9911	0
950	1	2.9	48.8	1	0	0	0	106.667	12.1	73	1	81.9	5.02396	0
951	1	18.9	59.4	2	3	1	1	92	9	287	0	113.7	4.92539	0
952	1	64.5	58.5	1	25	1	1	160.667	12.4	471	2	73.3	1.2512	1
953	1	43.8	45.9	1	5	0	0	131.333	8.9	129	0	107.2	7.35661	0
954	0	10.8	49	1	7	0	1	124	9.2	106	0	104.9	6.62834	0
955	0	14	79.4	1	12	1	1	142.667	8.2	108	0	40.3	6.34908	0
956	0	6.5	58.8	1	18	1	1	125.333	8.3	196	0	97.9	7.38125	0
957	0	7.5	66.8	2	8	0	1	117.333	8.7	46	0	66.3	5.32786	0
958	0	23.4	72	1	19	1	0	112.667	8.1	85	0	53.1	7.07734	0
959	1	21.7	70.8	1	8	1	1	124.667	8.8	196	0	55	6.83094	0
960	0	12.7	63.4	1	8	1	1	135.333	8.2	136	0	90.3	7.07187	0
961	1	7.6	66.7	1	17	1	0	139.333	8.5	75	1	77.7	7.05544	0
962	1	18	54.8	1	4	1	0	115.333	13.7	202	0	95.9	5.45927	0
963	0	22.8	57.4	1	4	1	0	124	10	315	1	94.2	5.90281	1
964	1	6.1	57.8	1	10	0	0	139.333	8.9	86	0	95.9	6.95688	0
965	1	14.3	54.9	1	29	1	0	130.667	7.6	207	.	100.6	6.88569	0
966	1	13.6	61.7	1	21	1	0	141.333	9.6	182	0	62.1	6.85284	0
967	1	7.4	76.1	1	20	1	1	163.333	7.7	121	2	48.4	6.26694	0
968	0	14.9	71.8	1	9	1	1	122	8.3	85	0	85.1	1.28405	1
969	1	9.7	67	1	17	1	1	124	8.3	173	1	77.5	4.31211	1
970	1	16.2	82.3	1	34	1	0	110.667	8	194	0	69.6	5.8809	0
971	1	11.3	47.9	1	8	1	1	112	11.2	220	0	111.7	6.74606	0
972	0	23.5	56.1	1	8	1	0	178	11.7	185	2	95.1	3.2909	1
973	1	13	73.7	2	9	1	1	122.667	10.2	104	1	95.5	6.28611	0
974	1	18	59.4	2	1	1	1	145.333	7.7	154	0	69.8	5.02396	0
975	1	7.3	41	1	15	1	1	115.333	7.7	134	0	111	5.54141	0
976	1	6	47	1	3	1	1	173.333	8.8	107	0	106.4	4.59685	0
977	1	12.6	61	1	25	1	1	127.333	13.5	186	0	91.9	6.23956	0
978	0	9.3	71.5	1	19	1	1	122.667	11.3	159	1	85.3	4.52567	1
979	0	19.2	60.5	2	8	1	1	130.667	8.2	263	1	98.7	6.12183	0
980	1	9.8	60.6	2	8	1	0	117.333	8.4	118	0	108.7	5.23203	0
981	0	16.9	59.5	1	11	1	1	124.667	9.1	332	0	102.9	6.0178	0
982	0	7.5	66.5	2	2	1	0	145.333	8.4	272	2	90	1.2731	0
983	0	7.8	62.9	1	0	0	1	127.333	8.1	147	1	100.5	5.2731	0
984	1	14.5	60	1	10	1	1	118.667	13.7	188	0	59.3	6.11636	0
985	0	7	58.2	1	6	1	0	145.333	8.9	81	1	95.6	6.00137	0
986	1	12.4	64.2	1	32	1	0	.	8.9	124	1	79.1	5.96578	0
987	1	12.1	68.1	1	27	1	1	136.667	10.4	178	2	68.6	4.5859	1
988	0	13.4	77.1	2	20	1	1	141.333	8.1	136	1	87.9	4.25188	1
989	0	10.3	41.6	1	12	1	1	141	12.5	191	0	92.7	2.23409	0
990	1	12	47.4	1	5	1	1	138	9.8	297	1	89	5.99863	0
991	1	6.1	45.5	1	0	1	1	120	9.4	114	1	90.2	4.2601	0
992	0	10.4	53.6	1	11	0	0	123	10.2	296	0	75.9	4.99932	0
993	0	9	68.9	1	12	0	1	130	8.1	96	1	86.9	2.75154	0
994	1	6.5	46.8	2	4	1	1	109.333	8.1	188	0	103.3	5.66461	0
995	1	14.5	58	1	0	1	1	172	9.3	175	1	98.5	4.00274	1
996	1	5.6	57.7	1	0	0	0	120.667	10.6	79	0	95.9	5.51951	0
997	0	10.9	57.8	1	4	0	0	.	9.4	405	0	104.2	2.59274	0
998	1	21.9	57.4	1	6	0	1	146.667	9.2	191	1	98.9	3.2334	1
999	0	9.2	60.2	1	10	1	1	136	10	118	1	97	5.02122	0
1000	1	14.4	51.1	1	10	1	0	108	10.1	153	0	98.5	5.46749	0
1001	0	9.4	68.5	1	15	1	0	114	9.8	146	0	47	5.50582	0
1002	1	15.2	46.1	1	14	1	0	130.667	8.4	318	1	102	5.07598	0
1003	0	8.9	59.3	1	20	1	0	139.333	9.6	193	1	81.8	4.00274	1
1004	1	12.8	63.6	1	12	0	1	117.333	7.7	151	0	79.4	5.30869	0
1005	0	20.6	58.1	1	0	1	1	120	10.4	342	1	98.4	5.36071	0
1006	1	34.3	54.9	1	3	1	0	156.667	10.6	359	0	100.6	5.47844	0
1007	0	6.3	59.4	1	10	1	1	127.333	9.2	76	0	92.9	3.50719	1
1008	0	16.4	54.6	1	30	1	0	197.333	10.1	243	1	96.1	1.76865	1
1009	1	14.3	44.9	1	5	1	1	124.667	7.7	196	0	102.9	5.33881	0
1010	1	13.6	68.8	1	5	1	1	91.333	7.8	143	0	51	5.11431	0
1011	0	6.9	65.8	1	7	0	1	116.667	8.1	97	0	78.2	5.27036	0
1012	1	10.6	57.6	1	20	1	0	.	8.8	171	0	98.7	5.31143	0
1013	0	11.9	67.6	1	4	1	1	130.667	8.3	412	0	61.9	5.29774	0
1014	0	8.4	69.9	1	15	1	1	169.333	9.5	163	0	60.9	3.50992	0
1015	1	3.7	55.8	1	K	1	1	170	7.7	57	0	95.3	5.17454	0
1016	0	13.9	51	2	6	1	1	114.667	7.5	143	0	100.3	3.3128	1
1017	0	3.6	65.5	1	10	1	1	152.667	11	128	0	48	0.99384	1
1018	1	10.1	61.9	1	5	1	1	130.667	11.2	187	0	58.5	4.9692	0
1019	0	10.6	76.9	1	38	1	0	130	8.7	126	0	67.2	3.75633	1
1020	1	5.2	64.2	1	22	0	1	132.667	9	87	1	79.1	3.26078	1
1021	1	18.9	47.1	1	4	1	1	140.667	8.5	439	1	71.5	1.45654	1
1022	0	6.4	86	1	22	1	1	114	7.5	144	0	45.2	4.91444	0
1023	0	4.4	67.7	1	5	1	1	.	8.9	95	1	92	3.98631	1
1024	0	4.8	48.6	1	7	1	0	130.667	9	118	0	100.2	5.17728	0
1025	0	5.9	77.1	1	5	1	0	103.333	15	97	1	57.9	5.013	0
1026	0	14.9	46.7	1	25	1	1	143.333	8.2	236	1	65.1	5.04586	0
1027	1	3.3	72.9	1	15	1	1	129.333	8.4	208	0	74.4	5.00205	0
1028	1	6.9	56.2	1	31	1	1	112.667	9.1	157	0	83.6	5.03765	0
1029	1	10.6	45.5	1	7	0	1	126.667	9.3	142	0	107.5	1.5332	0
1030	0	20	69.9	1	6	0	1	152	10.6	289	2	50.6	1.51951	1
1031	1	7.7	59.1	1	7	0	1	114	9.9	162	0	93.1	2.48597	0
1032	1	0.7	69.7	1	9	0	1	94	9.4	48	0	76.1	2.73511	0
1033	0	10.2	51.4	1	K	1	1	108.667	9.6	172	0	77.1	4.90349	0
1034	1	5.3	66.5	1	35	1	0	126.667	8.6	140	0	102.4	3.46886	1
1035	1	8.3	58.6	1	12	1	1	129.333	9.4	131	2	82.2	5.00753	0
1036	0	9.4	52.9	2	5	0	0	118.667	9	165	0	99	5.05407	0
1037	0	4.1	53.7	1	8	1	1	136.667	9.4	143	0	96.7	4.94456	0
1038	0	5.2	59.8	1	15	1	0	104.667	8.7	230	0	50	5.00479	0
1039	1	3.2	78	1	K	1	0	120	8.7	124	0	60.6	5.01574	0
1040	0	11.4	77.8	1	5	0	1	125.333	7.7	258	0	81.6	4.87885	0
1041	0	14.6	48.6	1	9	1	1	138	10.4	188	1	88.2	4.96646	0
1042	1	7.7	65.5	1	35	1	1	120	7.7	111	0	48	4.9911	0
1043	1	17.6	75.6	1	5	0	1	121	9	.	.	65	5.34702	0
1044	1	22.8	62.3	1	5	0	0	112	8	44	0	67.6	2.87474	0
1045	0	6.6	73.6	1	10	1	1	141.333	7.7	.	.	84.1	6.57632	0
1046	0	15.1	59.1	1	5	1	1	115.333	8.7	227	.	93.1	7.12936	0
1047	0	12.2	50	1	2	0	0	124	9.6	360	0	115	6.23956	0
1048	0	18.8	66.4	1	15	1	1	122	11.8	345	0	92.8	5.59617	1
1049	1	13.2	64	1	21	0	1	100	9.3	242	0	52.7	2.57084	0
1050	1	9.1	76.1	1	5	0	1	119.333	10	120	1	44.5	5.06229	0
1051	1	5.1	59.1	1	20	0	1	123.333	10	105	1	97.7	6.52977	0
1052	1	9.5	70.3	1	11	1	1	122.667	10.7	143	1	46.4	2.9076	1
1053	0	13.3	54.3	2	10	1	1	112	9.3	137	0	98	6.24778	0
1054	1	9.4	74.1	1	10	1	1	118.667	9.8	197	0	87.9	3.34565	1
1055	0	11.4	62.8	1	10	1	1	117.333	8.3	177	0	90.7	2.52977	0
1056	0	20.2	54	1	4	1	1	145.333	7.6	320	1	84.9	6.01232	0
1057	0	5.7	74.1	1	30	1	1	120.667	7.7	80	1	87.9	5.59343	0
1058	1	5.6	66.2	1	10	0	1	109.333	8.1	94	0	78	6.09993	0
1059	0	14.8	75.5	1	15	1	1	139.333	8.2	191	2	65.1	4.13142	1
1060	1	9.5	73.4	1	6	1	0	153.333	9.5	157	2	57.2	1.12252	0
1061	0	14.2	56.9	1	10	0	1	137.333	9.4	170	0	94.5	5.73032	0
1062	0	8.7	71.6	1	10	1	1	145.333	15.8	76	2	94.5	1.31964	1
1063	0	20.4	61	1	4	1	1	129.333	10	384	0	80.9	3.37029	0
1064	0	10.5	53.8	1	5	1	0	120.667	14.3	111	0	112	6.07255	0
1065	0	4	67.8	1	20	1	1	124.667	8.3	97	0	77.1	5.82341	0
1066	0	13.4	58.3	1	16	1	1	148	11	286	2	50.5	2.77344	1
1067	0	8.9	71.6	1	10	0	1	130.667	7.9	145	0	89.5	5.74949	0
1068	1	7.8	62.6	1	10	0	1	117.333	7.6	236	0	100.7	5.91376	0
1069	1	5.5	66.2	1	14	1	1	127.333	7.9	195	1	69.5	5.44559	0
1070	1	11.1	59.9	1	5	1	1	120.667	11	181	0	92.6	5.78782	0
1071	1	0.5	61.5	1	11	1	0	128	7.8	95	0	93.4	5.76318	0
1072	0	5.6	56.6	1	6	1	1	122	10.4	138	0	74.3	5.71389	0
1073	0	13	67.1	1	15	0	0	162	7.9	175	2	65.4	4.55031	0
1074	0	11.7	57.2	1	15	0	1	132.667	8	159	0	83.1	5.35797	0
1075	1	10.9	56.9	1	16	1	0	138	11.1	110	0	96.5	5.1718	0
1076	1	9.3	59.5	1	12	1	1	114.667	9.9	139	0	102.9	4.2601	0
1077	1	11.9	55.9	1	20	1	1	134	7.8	151	0	95.2	5.48392	0
1078	1	12.4	45.8	1	13	0	1	138	9	323	2	113.3	5.32512	0
1079	1	10	56.8	1	15	1	1	128.667	10	205	0	83.3	5.48392	0
1080	1	7	80.3	1	5	0	1	149.333	8.5	83	1	62.9	1.56879	0
1081	0	16.1	61.1	1	30	1	1	120.667	7.6	174	0	64.8	4.8104	0
1082	0	10.4	72.6	1	30	0	1	118	9	175	1	59.8	4.8104	0
1083	0	13	57	1	20	0	1	134.667	7.9	305	.	94.5	5.02669	0
1084	1	13.2	60.5	2	20	1	1	132.667	9.1	174	0	79.9	5.05133	0
1085	1	7.7	74.1	1	40	1	1	134.667	7.6	133	1	73.8	5.47296	1
1086	0	20.1	59.4	2	9	1	0	140	9.1	113	0	93.3	7.13484	0
1087	1	13.7	53.3	1	2	1	1	102.667	11.7	97	1	107.5	7.09103	0
1088	1	23.7	62.7	1	9	1	1	122.667	9	266	0	90.8	6.71321	1
1089	0	32.2	54.5	1	16	1	1	121.333	9.5	369	0	96.2	7.05544	0
1090	0	7.6	49	1	9	1	0	121.333	10.7	129	1	118.1	6.96783	0
1091	1	8.3	77.6	1	24	1	0	126	8.3	66	1	94.7	1.00753	1
1092	0	7.7	66.2	1	10	1	0	122.667	7.9	82	1	72.5	2.25325	1
1093	1	8.2	57.9	1	21	0	1	112.667	8.3	120	0	104.1	6.79808	0
1094	1	18.8	62.4	1	20	1	1	140	7.9	220	1	95.5	4.00548	1
1095	0	19.6	71.2	1	20	1	1	123.333	8.6	139	.	60.4	2.99795	1
1096	1	1.5	66.9	1	16	1	1	102.667	8.3	60	0	51.7	6.74059	0
1097	1	12.3	53.3	1	10	1	1	114	7.8	163	0	101.8	2.141	0
1098	1	17.4	56.3	1	21	0	1	144.667	9	122	1	94.9	4.71458	1
1099	1	10.1	59	1	15	1	1	166	8.5	228	2	65.8	2.03422	1
1100	0	8.2	67.6	1	14	1	1	144	10.3	104	0	68.8	6.76249	0
1101	0	8.7	66.7	1	21	1	1	120	10.8	105	0	92.6	5.50308	1
1102	0	2.4	60.5	1	9	1	0	132.667	8.3	46	0	112.1	1.01027	0
1103	0	17.2	75.4	1	6	1	1	146	9.8	209	1	87.1	6.26968	1
1104	1	6.3	63	1	22	1	1	163.333	9.2	103	0	79.7	3.54278	1
1105	1	17.8	61.2	1	11	1	0	138	9.3	236	1	68.2	3.23614	1
1106	1	20.6	68.3	1	12	1	1	132	8.8	261	1	91.6	4.72005	1
1107	1	9	78.7	1	23	1	1	134.667	8.6	198	.	89.9	3.6742	0
1108	1	10.6	51.6	1	3	1	1	119.333	7.8	165	.	98.1	5.99042	0
1109	0	9.6	55	1	8	1	1	124.667	8	129	.	75.2	5.73306	0
1110	1	3.8	63	1	30	1	0	142	10.2	65	1	61.5	6.00137	0
1111	1	16.1	50.8	1	13	1	0	116	14.3	204	.	57	3.48802	1
1112	1	6.6	59.5	1	5	0	1	120.667	7.6	74	0	72.8	5.74675	0
1113	1	10.4	52.7	1	18	1	0	128	9.9	61	0	99.4	5.76865	0
1114	0	6.5	66.9	1	12	1	1	150.667	9.4	77	0	88.1	3.26078	1
1115	0	3.6	59.1	1	17	1	0	114	8.7	81	1	84.7	4.00274	0
1116	1	7.8	65.8	1	8	1	0	104.667	8.4	138	0	72.7	5.77139	0
1117	0	8	68.7	1	35	1	0	149.333	8.4	77	1	71.2	5.19097	1
1118	1	17.4	64.2	1	17	1	1	133.333	8.3	204	0	63.4	5.74401	0
1119	0	12.9	60.7	1	22	1	1	124	7.6	124	1	54	5.70842	0
1120	0	9.5	73.7	1	32	1	0	99.333	9.8	125	1	85.7	2.53525	0
1121	0	12.4	71.7	1	14	1	1	150	8.7	148	2	85.2	5.50582	0
1122	0	20.3	71.8	1	8	1	0	140	10.8	223	1	77.4	1.99863	0
1123	0	21.3	72.2	1	12	0	1	120	9.1	186	.	66.6	5.50034	0
1124	0	11.1	47.3	1	5	1	0	141.667	10.1	206	0	106.2	6.57358	0
1125	0	11.8	73.7	1	24	1	0	121.333	9.8	147	.	76.4	5.32512	0
1126	0	9.4	64.3	1	30	1	0	124.667	8.7	133	.	56.1	5.27036	0
1127	1	2.8	59.6	1	13	1	1	94	9.5	82	0	109.6	5.25941	0
1128	0	1.3	53.3	2	16	1	1	121.333	8.1	90	.	98.7	3.74538	1
1129	0	7	54.9	1	5	1	0	123.333	8.8	118	.	78.5	1.97125	0
1130	0	6.6	57.5	1	15	1	0	126	9	112	1	114.5	5.02669	0
1131	1	17.5	56.5	1	19	1	1	116	9.5	248	0	47.3	4.99384	0
1132	1	13.3	56.1	1	7	0	1	116.667	11.2	131	0	99.8	3.98631	1
1133	1	9.5	69.4	1	10	1	1	120.667	8.5	117	.	86.6	5.02396	0
1134	1	3.9	73.2	1	8	1	0	122.667	10.5	49	0	108.4	4.98563	0
1135	1	8.1	79.4	1	20	1	1	143.333	8.2	153	0	63.3	4.92266	0
1136	1	12.8	55.4	1	13	1	1	124.667	9.7	451	2	67.5	1.98494	1
1137	0	7.1	78.1	1	20	1	1	145	8.3	78	1	57.5	7.09925	0
1138	0	1.2	72.9	1	10	1	1	146.667	7.8	60	1	84.5	7.07187	0
1139	1	20.8	51.9	1	6	1	1	153.333	8.9	265	2	86.2	4.04928	0
1140	0	9	54.4	1	10	0	1	115	9.8	143	1	75.5	3.07461	1
1141	1	7.4	72.2	1	20	0	1	140	7.6	74	0	84.9	6.01232	0
1142	1	14	78.6	1	22	1	0	136.667	9.2	.	.	63.7	7.18686	0
1143	0	14	66.5	1	30	0	1	113.333	9.4	103	0	77.8	3.05544	1
1144	1	10.1	78.5	1	11	0	1	133.333	8.1	121	0	63.7	6.99521	0
1145	1	19	65.9	1	25	0	1	136	9.4	193	0	78.1	6.00958	1
1146	1	10.4	71.1	1	30	1	1	116.667	8.8	74	0	89.8	6.98152	0
1147	1	11.4	74.4	1	28	1	0	118	8.4	93	0	83.6	5.99316	0
1148	0	33.5	54.5	1	15	1	1	129.333	8.4	206	1	61.6	0.99384	0
1149	1	23	55.7	1	11	1	1	120.667	8.5	413	1	74.8	1.24846	1
1150	0	10.3	68.2	1	16	0	1	128.667	7.7	120	0	61.7	5.99589	0
1151	1	20.8	57.6	1	7	0	1	129.333	7.8	316	0	94.1	6.02053	0
1152	1	17.7	51.9	1	20	1	1	127.333	8.4	171	1	97.9	1.99316	0
1153	0	11.2	67.3	1	28	1	1	120.667	9.3	102	0	43.8	2.00137	0
1154	1	4.4	69.6	1	20	1	0	130.667	8.1	53	1	78.6	5.99316	0
1155	0	0	47.2	1	3	0	0	124.667	9	87	0	79.4	6.00411	0
1156	1	6.1	72.2	1	9	1	0	122.667	8.3	55	0	63.1	5.98768	0
1157	1	13.3	73.2	1	7	1	1	128	8.3	178	0	59.5	3.97536	0
1158	1	20.1	75.5	1	6	1	0	120.667	12.2	225	0	73	6.06434	0
1159	1	5.5	61.8	1	10	1	1	124.667	9.5	109	1	64.5	5.02396	0
1160	0	14.1	64.2	1	7	1	1	130	10.8	176	1	99.6	6.02875	0
1161	1	14.5	59.3	1	K	1	1	118	10.6	203	1	81.8	6.00684	0
1162	0	26	68.6	1	15	0	1	112	8.7	448	0	43.4	3.99179	0
1163	0	22.6	58.5	1	26	0	1	120.667	11	229	0	66	6.07803	0
1164	0	52.5	66.8	1	K	0	1	131.333	9.8	500	1	88.2	3.03354	0
1165	0	14.9	64.3	1	12	1	1	.	8	147	2	94.2	1.99042	0
1166	1	20.4	58.9	1	10	1	1	119.333	8.7	84	0	46.5	6.49418	0
1167	1	11.9	76.1	1	5	0	1	118.667	7.6	163	0	58.3	1.96304	0
1168	1	13.2	46.9	1	20	1	1	119.333	8.5	159	1	106.5	2.01506	0
1169	1	23.5	62.9	1	10	1	1	130.667	12.5	292	0	64	5.97947	0
1170	0	5.7	63.5	1	1	0	1	115.333	8.7	39	0	90.3	2.98973	0
1171	0	20.2	71.4	1	20	1	0	121.333	8.7	340	1	63.4	4.98289	0
1172	0	37.5	50.7	1	3	1	1	118.667	8.2	447	0	86.9	6.03422	0
1173	0	9	70.2	1	20	1	1	127.333	8.6	113	1	75.8	5.97947	0
1174	1	21.5	49.1	1	6	0	1	125.333	10	316	2	110.7	5.92471	0
1175	0	5.6	53.4	1	3	1	0	120.667	12.5	95	1	85.3	2.25873	1
1176	1	15.7	62.5	1	5	0	1	117.333	8.8	163	0	90.9	5.93292	0
1177	1	10.5	64.7	1	7	1	0	121.333	9.6	90	0	103.7	5.99863	0
1178	0	9.3	48.3	1	9	0	0	123.333	9	217	0	116.4	5.03217	0
1179	0	8.4	60	1	32	1	1	111.333	8	75	0	65.3	2.00411	0
1180	1	41.5	63.9	1	5	1	1	145	8.5	405	1	63.6	3.05544	1
1181	0	5.7	76.8	1	14	0	0	120.667	8.5	62	0	83.9	1.03491	0
1182	1	23.2	63.8	1	16	1	1	142.333	8.4	236	1	36.5	5.00479	0
1183	0	13.2	52.2	1	K	1	1	124	8.7	165	0	108.3	5.013	0
1184	0	12.4	61.6	1	5	1	1	152.333	9.3	117	1	80.5	3.98631	0
1185	1	12.2	67.2	1	1	1	1	137	8.5	241	0	62.1	0.99658	0
1186	0	8.4	57.9	1	13	1	0	113.667	8.3	103	0	95.8	4.99384	0
1187	1	23.7	44.6	1	8	0	1	130	9.1	498	1	114.3	4.98015	0
1188	1	6.8	66.5	1	2	0	1	130	7.7	168	0	92.8	4.97741	0
1189	1	17.8	60.1	1	10	0	1	135.333	10.4	275	1	72.5	3.98905	1
1190	0	6.9	59.1	1	5	1	1	128	8	107	0	93.1	5.00205	0
1191	0	7.1	69.8	1	15	1	1	129.333	8.9	146	0	95.7	3.98357	0
1192	0	19	65.1	1	2	1	1	123	8.6	273	0	63	3.08008	1
1193	0	15.4	69.9	1	15	1	0	129.333	10.8	210	1	58.6	4.98563	0
1194	0	22.9	52.7	1	4	0	1	120.667	8.2	352	0	76.4	4.00548	0
1195	1	12	67.4	1	10	0	1	111.333	7.9	182	1	51.5	4.98289	0
1196	1	9.3	67.4	1	17	1	1	143.333	9.1	125	0	77.3	5.02396	0
1197	1	19.1	59.9	1	25	1	0	134.333	11.7	320	1	107.3	2.98973	1
1198	0	9.4	78.2	1	33	1	1	136	9.3	132	0	71.7	5.42368	1
1199	1	11.2	70.8	1	20	1	1	146.333	8.4	165	0	85.7	4.99932	0
1200	1	20.8	47.2	1	10	1	1	128.667	13.9	315	0	106.2	4.05749	0
1201	1	35	65.9	1	15	0	1	119.333	11.4	486	0	93.2	4.98563	0
1202	0	9.5	68.9	1	10	0	1	117.333	8.5	190	0	76.5	5.00479	0
1203	1	7	71.8	1	35	1	1	136.333	9.8	72	1	75	4.98015	0
1204	0	20.5	71.6	1	12	1	1	138.667	8.3	233	1	66.9	1.99316	0
1205	0	17.7	52.6	1	13	0	1	157.667	8.2	242	1	102.3	2.99247	1
1206	1	19	70.2	1	17	1	1	139.333	8.6	173	1	86.1	3.98905	0
1207	0	37.5	66.7	1	20	1	1	137.667	9.4	453	0	88.3	4.99658	0
1208	1	9.7	52.6	1	1	1	1	138.667	9.3	107	0	108	4.9117	0
1209	0	9	62	1	15	1	1	140.667	8.5	155	0	80.3	4	0
1210	1	12.4	68.5	1	20	1	1	146.333	10	123	1	55.9	1.01574	0
1211	1	19.3	59.6	1	10	1	1	140	8	156	0	65.5	4.88159	0
1212	1	14.8	63.4	1	20	1	0	130	8.3	142	2	57.9	7.3922	0
1213	1	6.6	61.8	1	6	0	1	111.667	9.7	125	1	64.5	6.8282	0
1214	1	3.9	55.1	1	17	0	0	113.667	8	55	0	97.7	2.12731	0
1215	0	2.5	67.7	1	5	0	0	137.333	9.1	71	0	97.2	7.18138	0
1216	0	12.1	55.5	1	6	1	1	140.667	8.3	145	1	100.2	1.82067	0
1217	1	15.6	68.7	1	10	1	0	131.667	8.8	116	1	55.8	7.31554	0
1218	0	7.6	50.2	1	23	0	1	128	8.4	67	0	87.2	7.10746	0
1219	1	13.7	64.1	1	20	1	1	124	8.4	132	1	79.1	2.81177	0
1220	0	13.4	61.5	1	22	1	0	150	.	134	2	71.8	2.33265	1
1221	0	23.7	47.7	1	7	1	0	139	11.8	266	1	111.8	4.35318	0
1222	0	13	54.1	1	10	0	0	151.333	8.1	102	0	111.8	2.08077	0
1223	0	15.7	61.3	1	16	1	0	145.667	9.4	143	0	75	4.73101	1
1224	1	5.6	68.8	1	11	1	1	166.667	7.8	112	0	91.3	4.27379	1
1225	1	22.2	57.5	1	12	1	1	151	8.1	.	.	98.8	7.21971	0
1226	1	11.5	66.9	1	5	0	1	143.667	8.4	152	1	47.5	6.06434	0
1227	0	17.8	69	1	21	1	1	177.333	8.9	309	2	96.3	4.15332	0
1228	0	16.3	59.1	1	20	1	0	115.333	8.6	121	0	93.1	6.24504	0
1229	0	10.1	59.3	1	13	0	0	135.667	8	114	2	76.1	4.50376	1
1230	1	6.8	63.9	1	9	1	0	148.667	8.4	115	1	66.9	1.80424	1
1231	0	7.8	68.3	1	28	1	0	133	7.5	121	0	59.3	7.02533	0
1232	0	22.7	56.6	1	22	1	0	126.333	8.9	357	1	55.5	3.10472	0
1233	1	21	73.8	1	15	1	0	174.667	8.5	224	1	59.3	7.15948	0
1234	0	33.8	67	1	8	0	1	146	8.3	462	0	92.4	6.86105	0
1235	1	8.2	57.7	1	9	1	0	143	7.5	89	0	94	6.76797	0
1236	0	14.2	54.5	2	16	0	1	133	8.8	168	0	97.9	6.99247	0
1237	0	22.3	57.4	1	2	1	0	138	8.9	257	0	82.9	7.01711	0
1238	1	6.1	62.9	1	10	1	0	163.333	8.3	76	0	90.6	6.8282	0
1239	1	12.9	71.6	1	10	1	0	165	7.8	82	1	77.5	6.92402	0
1240	1	16.6	49.6	1	15	1	0	146.667	9.2	261	1	53.7	3.25804	1
1241	1	9.4	70.3	1	16	1	0	145	9.5	152	0	46.4	2.02875	0
1242	0	3.5	60.8	1	15	0	1	142	8	98	0	92	6.40383	0
1243	1	17	57.3	1	15	0	0	136.333	8.6	148	0	77.2	6.75975	0
1244	0	12.8	66.5	1	22	1	0	133	8.8	130	1	77.8	6.24778	0
1245	1	9.5	54.1	1	23	0	0	129	8.1	103	0	96.4	3.01985	0
1246	1	23.5	50.4	1	3	0	0	122.333	9.7	382	0	87.1	6.7488	0
1247	0	13.2	59.8	1	28	1	0	153.333	10.5	163	1	81.6	6.71321	0
1248	1	43	71.4	1	15	1	1	119.333	8.3	481	0	54.7	6.0835	0
1249	0	11	65.8	1	4	1	1	116	8.4	116	0	98.5	6.68857	0
1250	1	7.3	47.9	1	8	0	0	136.333	9.2	84	0	102.8	6.58727	0
1251	1	21.1	75.7	1	25	1	0	152	8.7	257	1	87	4.47365	0
1252	0	14.7	64.5	1	7	1	0	175.667	7.5	111	0	109	6.61191	0
1253	0	18.8	54.1	1	2	1	1	137.667	7.6	201	0	75.6	6.49418	0
1254	0	4.9	55.1	1	9	1	0	138	8.9	50	0	95.7	6.42026	0
1255	1	11	58.5	1	6	1	0	144.667	7.6	111	0	98.1	4.32307	0
1256	0	8.5	44.8	1	1	1	0	134.667	8.3	133	1	114.1	6.28611	0
1257	0	12.4	55.8	1	18	1	0	132.667	7.2	197	2	61.1	4.26557	0
1258	0	15.2	65.3	1	15	0	1	118.667	11.4	216	1	52.2	0.99932	0
1259	0	6.7	62.8	1	26	1	1	108.667	9.1	115	0	100.6	6.12183	0
1260	0	9.7	73.4	1	20	1	1	144.667	8.5	221	0	84.2	3.01985	0
1261	1	10	54.1	1	15	1	0	156.667	8.6	141	2	84.9	4.4846	0
1262	1	18.6	55.4	1	15	1	1	103.333	9.3	172	0	56	7.14853	0
1263	1	34.2	50.1	1	3	1	0	110.667	10.8	487	0	87.3	6.74606	0
1264	1	13.6	55.8	1	28	1	0	120.667	9.5	131	1	95.3	6.98973	1
1265	0	14.2	56.6	1	10	0	0	140	9.3	226	0	86.2	7.15948	0
1266	0	43.3	55.2	1	20	0	1	126.667	10.4	403	2	95.7	1.74127	1
1267	1	18.6	49.8	1	5	0	0	127.333	10.2	205	0	87.5	7.0527	0
1268	0	12.1	52.8	1	23	1	0	152	12.3	80	.	115	6.99247	0
1269	1	17.1	54.1	1	6	1	1	137.333	10.1	165	0	96.4	5.27036	1
1270	0	8.2	48.6	1	5	1	0	139.333	12.9	115	0	74.5	6.97331	0
1271	1	9.8	55.3	1	5	0	0	111.333	9.3	90	0	95.6	6.92402	0
1272	1	7.4	47.6	1	12	1	0	124	12.3	120	1	88.9	0.99658	1
1273	1	1	58.8	1	9	1	0	138.667	10.5	94	0	82.1	6.93498	0
1274	0	8.7	59.1	1	31	1	0	120.667	10	156	0	82	6.98973	0
1275	0	2	50.9	1	15	1	0	122	13.3	72	0	80.7	6.94319	0
1276	1	17.5	54.1	1	2	1	0	127.333	10.5	165	0	96.4	7.01164	0
1277	1	11.6	58.1	1	14	1	0	143.333	10.9	176	0	108.7	1.01848	0
1278	0	38	55	1	7	0	1	132.667	9.9	496	1	100.6	6.88296	0
1279	0	14.8	57.5	1	12	0	0	143.333	10.4	196	0	66.5	6.705	0
1280	0	39.5	53.3	1	13	1	1	113.333	9.7	341	1	85.4	4.564	1
1281	0	19.1	56.5	1	3	1	0	161.333	10.5	279	2	67	4.01916	0
1282	0	7.9	54.7	1	8	0	0	110.667	10.6	140	0	106.5	6.89938	0
1283	1	5.2	69.1	1	32	0	0	130.667	8.7	124	0	76.4	5.49487	0
1284	1	19	52.8	1	16	0	0	120	9.1	324	0	97.3	3.50171	1
1285	0	13.5	59.8	1	15	1	0	128	10.4	305	2	75.8	6.19302	1
1286	1	38.2	49.7	1	5	1	0	118.667	10.3	257	2	90.4	6.77344	0
1287	0	4.6	56	1	2	1	0	120.667	9.9	149	0	105.5	6.74606	0
1288	0	37.4	44.1	1	5	1	1	122	11.6	362	0	91.1	6.78439	0
1289	0	20.9	52.7	1	5	1	1	95.333	8.8	287	0	76.4	2.2642	0
1290	1	19.6	56	1	3	1	0	128	10.2	298	0	95.1	3.69336	1
1291	1	15.6	55.1	1	25	1	0	130	11.5	230	1	67.6	3.06092	1
1292	0	7.6	55.8	1	16	1	1	120	9.9	119	0	74.8	6.73238	0
1293	1	9.5	56.6	1	23	0	0	129.333	9.8	168	1	83.4	6.54346	0
1294	1	2.1	53.4	1	6	1	0	127.333	8.3	111	0	101.7	6.09446	0
1295	1	5.1	45.2	1	6	0	0	102	9.6	79	0	93.3	6.62012	0
1296	0	12.3	52	1	21	1	0	131.333	9.7	154	1	115.6	6.65298	0
1297	0	5	58.4	1	4	0	0	110	9.1	120	0	73.4	6.49144	0
1298	1	13.5	52.1	1	10	1	0	119.333	9.2	150	1	86.1	6.50787	0
1299	0	5.7	54.4	1	4	1	0	106	8.4	87	0	101	6.65024	0
1300	0	9.1	52.1	1	14	0	0	110.667	10.1	117	0	76.7	6.49692	0
1301	0	14.3	52.1	1	4	0	0	115.333	7.7	274	1	88.9	6.47775	0
1302	1	15.2	49.6	1	10	0	0	114.667	8.5	155	0	99.5	5.76318	0
1303	1	3.7	60.9	1	26	1	0	128	9.4	72	0	80.9	5.82067	1
1304	0	14.5	54.2	1	21	0	0	114	8.4	195	0	106.8	6.02327	0
1305	0	13.8	56.1	1	3	1	0	138.667	10.9	136	0	99.8	6.37372	0
1306	0	16	55.7	1	10	0	0	122.667	10.8	193	0	83.9	6.14374	0
1307	1	8.9	60.1	1	15	1	0	145.333	9.9	117	2	97	4.49008	1
1308	1	15	57	1	14	0	0	112	8.6	161	0	74.1	6.28337	0
1309	1	15.6	54.1	1	16	1	0	142.667	10.2	168	0	96.4	2.26146	1
1310	0	32.8	56	1	12	0	0	115.333	9.4	316	1	74.6	1.50308	1
1311	1	7.5	63.5	1	9	1	0	126.667	8.5	104	1	79.5	5.97673	0
1312	0	18.9	51.5	1	17	1	0	124	10.3	267	0	86.5	5.74949	0
1313	0	8.1	57	1	15	0	0	133.333	7.6	90	0	104.8	5.88638	0
1314	1	10	56.4	1	7	1	0	160	8.5	98	1	94.9	5.82341	0
1315	0	20	54	1	4	0	0	98.667	8.4	165	0	68.1	5.62902	0
1316	0	23.8	56	1	8	0	0	138.667	7.5	140	0	74.6	5.64819	0
1317	1	14.4	57.3	1	2	0	0	124	8.1	145	0	104.5	5.74401	0
1318	1	14.8	53.8	1	30	1	0	127.333	12.9	233	0	101.4	2.96783	1
1319	0	12.4	48.8	1	4	1	0	136	8.4	132	1	105	3.98084	1
1320	1	14.1	56.3	1	20	1	0	152.667	7.5	154	1	74.5	5.62902	0
1321	0	6.2	51.8	1	11	1	0	115.333	8.9	99	1	102.9	5.65366	0
1322	0	7.9	54.9	1	2	1	0	123.333	9	117	0	95.9	5.48665	0
1323	1	22.1	54.6	1	18	1	0	98	9.4	307	0	75.4	2.23956	1
1324	1	5.3	62.6	1	15	1	0	144.667	10.8	132	1	90.8	2.49144	1
1325	0	10.9	52.8	1	11	1	0	150	11	158	2	76.3	1.9384	1
1326	0	7.1	51.3	1	4	1	0	109.333	7.9	82	0	109	5.47844	0
1327	1	17.8	63.8	1	20	1	0	126.667	11.1	176	1	48.6	5.4538	0
1328	0	3.7	51.5	1	13	0	0	115.333	8.6	96	0	98.2	5.40178	0
1329	0	20.8	50.7	1	5	0	1	120.667	9.4	307	0	116.7	3.80287	0
1330	0	9.9	53.4	1	10	1	0	125.333	7.7	292	1	85.3	1.46475	1
1331	1	18.7	50.9	1	10	0	0	104	10.1	261	0	98.6	2.18754	0
1332	0	18.3	49.8	1	5	1	1	120	12.7	267	0	99.4	5.48118	0
1333	1	0.2	53.1	1	32	1	0	151.333	7.5	105	2	76.2	5.42368	0
1334	0	22.8	52	1	10	0	0	125.333	10.6	321	0	76.8	5.38261	0
1335	1	7	62.4	1	16	1	1	118	8.5	128	0	80.1	5.01848	0
1336	0	12.2	54.8	1	4	1	0	142	7.9	231	0	95.9	4.41615	0
1337	1	10.4	59.8	1	27	0	0	126	10.4	94	0	81.6	5.12799	0
1338	1	12.3	51.8	1	7	1	0	110	9.4	177	0	89.1	5.13073	0
1339	1	11.6	61.5	1	42	0	1	99.333	12.1	111	0	58.7	3.21697	1
1340	1	11.3	54	1	15	1	0	130.667	9	196	0	84.9	1.52225	0
1341	0	2.9	55.4	1	4	1	0	128.667	9	116	2	105.9	3.50171	1
1342	0	6.1	58.4	1	10	0	0	103.333	7.9	169	0	85.1	4.98563	0
1343	0	7.1	52.6	1	0	1	0	157.333	8.8	101	1	102.3	3.72348	0
1344	1	9.3	52.1	1	4	0	0	131.333	8.4	175	0	86.1	4.7091	0
1345	1	18.8	54.7	1	10	0	0	124.667	9.1	234	1	113.4	5.00205	0
1346	0	10.1	56.1	1	9	0	0	122	10.2	180	0	99.8	2.41478	0
1347	0	4.2	58.7	1	2	1	0	132.667	9.9	107	0	108.2	4.98015	0
1348	0	9.7	59.7	1	16	1	1	128.667	8.1	149	1	102.8	5.00205	0
1349	0	11.8	52.9	1	5	0	0	120.667	9.1	111	0	85.6	5.03491	0
1350	1	17.9	58.8	1	5	1	0	153	9	272	1	108.1	4.94456	0
1351	1	9.8	58.3	1	12	0	0	157.333	9.8	168	1	103.8	1.74675	1
1352	1	17.5	65.8	1	34	0	0	127.333	9	162	0	88.8	7.14031	0
1353	0	10.3	69.3	1	27	1	0	128.667	7.9	88	0	76.3	7.20329	0
1354	0	17.5	68.1	1	14	1	0	143.333	8.7	86	0	61.7	4.93361	0
1355	0	14.9	65.1	1	20	1	0	138	12.1	.	.	89.3	7.15127	0
1356	1	6.9	51.9	1	4	1	0	110	8	94	0	108.6	6.86653	0
1357	0	10.4	62.2	1	12	0	0	148.667	7.9	120	1	80.2	6.55989	0
1358	0	15.8	63.7	1	20	1	0	120	7.9	152	0	90.1	3.0308	0
1359	0	5.2	73.8	1	20	0	0	109.333	9.2	58	0	88.1	5.00205	0
1360	0	10.1	69.4	1	6	1	0	135.333	8.3	149	0	55.5	6.02327	0
1361	0	11.7	68.2	1	5	1	0	129.333	8	108	0	76.9	6.76523	0
1362	0	11.7	56.7	1	12	1	0	122.667	7.3	132	0	83.4	6.81999	0
1363	1	8.9	56	1	1	1	0	127.333	9.9	176	.	105.5	3.0527	1
1364	1	5.9	54.7	1	5	0	0	124.667	11.3	179	0	96	4.11773	1
1365	1	5.8	57	1	11	0	0	111.333	13.7	45	0	104.8	5.11978	0
1366	0	12.3	45.4	1	4	1	0	138.667	10.6	126	0	102.5	4.98563	0
1367	0	31.3	73.1	1	10	1	0	187.333	10.2	.	1	88.6	5.9822	0
1368	1	6	60.5	1	20	1	0	140.667	8	87	1	54	5.97673	0
1369	0	9.3	64.5	1	20	0	0	112	9.8	131	0	99.4	6.97878	0
1370	0	15.1	61	1	12	1	0	128	10	160	.	80.9	6.37372	0
1371	1	6.9	56.9	1	28	0	0	118.667	12.9	103	0	94.5	5.75496	0
1372	1	7.3	64.5	1	30	1	0	140	8.4	89	0	63.3	6.12731	0
1373	0	9.7	53.6	1	13	0	0	125	8.2	107	0	96.8	2.10541	0
1374	0	3.4	66.5	1	20	1	0	123.333	10.2	66	0	56.7	6.53799	0
1375	0	9.4	70.7	1	9	0	0	118.667	8.6	65	0	85.8	6.05339	0
1376	1	2.5	61.8	1	30	1	0	132.667	7.8	77	1	80.4	5.92197	0
1377	1	11.2	72	1	12	1	0	106.667	9.1	226	0	66.7	4.00274	0
1378	1	18.7	61.2	1	28	1	0	138	12.3	239	0	80.8	2.27789	0
1379	1	7.4	70.6	1	10	1	0	180	11.3	169	1	60.6	3.14579	0
1380	1	23	69.5	1	11	0	0	119.333	8.8	376	0	76.2	5.00479	0
1381	1	12.7	62.3	1	15	1	0	108	7.7	183	1	91	5.69199	0
1382	1	1.1	78.9	1	2	1	0	127.333	9.4	105	0	71.3	5.8371	0
1383	0	9.3	59.4	1	19	1	0	125	10.3	148	0	97.5	6.00958	0
1384	1	10.7	67.6	1	10	1	0	124	9.9	170	1	68.8	5.11704	0
1385	0	4	64.5	1	21	1	0	153.333	8.4	143	1	78.9	5.92197	0
1386	0	10.3	72.6	1	10	1	0	123.333	8.9	91	0	88.9	6.0397	0
1387	1	10	55.5	1	25	1	0	128.333	9	102	1	100.2	5.9822	0
1388	0	20.1	54.9	1	5	1	0	145	9.4	375	0	95.9	5.0705	0
1389	1	13.1	59.3	1	10	1	0	136.667	8.2	164	0	93	5.34155	0
1390	0	9	57.8	1	6	0	0	128.667	7.6	218	0	73.7	5.74675	0
1391	1	24.5	65	1	6	1	0	139.333	8.6	370	0	57.3	4.02464	0
1392	0	18.8	53	1	13	1	0	118.333	10.3	441	0	102	5.81793	0
1393	1	7.5	56.2	1	30	1	0	146	9.5	190	1	83.6	5.30869	0
1394	0	6.1	59.1	1	12	0	0	136.667	8.2	97	0	93.1	5.04038	0
1395	0	10.7	71.6	1	3	0	0	145	9.6	166	0	89.5	3.98905	0
1396	1	14.5	55.7	1	24	0	0	137.333	9.2	192	0	74.8	3.14579	0
1397	0	17.8	46.7	1	6	0	0	118.333	8.5	207	0	106.6	5.16085	0
1398	1	11.8	52.3	1	8	0	0	110	11	213	0	102.5	5.01574	0
1399	0	10	53	1	2	0	0	125.333	8.8	190	0	97.2	5.32512	0
1400	1	5.8	77.2	1	K	0	0	135	7.7	90	0	82	5.68925	0
1401	1	8	57.5	1	10	0	0	132.667	9.9	80	0	94.1	5.65914	0
1402	0	9.1	43.3	1	8	0	0	164	12	184	0	91.6	5.36893	0
1403	1	7.9	82.4	1	K	1	0	130.667	9	93	0	62	2.30527	0
1404	1	10.3	56.1	1	K	1	0	124.667	9.2	144	0	55.7	5.64819	0
1405	0	18.2	69.8	1	10	1	0	142.333	.	375	0	67.8	5.36619	0
1406	1	14.6	56.3	1	6	0	0	129.333	.	215	0	83.6	5.39083	0
1407	1	21.1	64.3	1	1	1	0	157.333	.	.	.	89.8	5.52225	0
1408	1	8.6	55.7	1	15	1	0	144.333	8.3	155	2	67.3	4.04928	0
1409	1	7.6	67.3	1	29	1	0	139.333	10.1	101	2	69	4.07118	0
1410	1	11.3	55.8	1	19	0	0	139.667	9.7	122	1	83.9	5.41821	0
1411	0	5.6	53.8	1	3	1	0	116.667	8.6	103	0	101.4	5.6783	0
1412	0	19.8	54.9	1	16	1	0	139.333	9.1	252	0	84.4	1.26489	0
1413	1	3.5	58.5	1	15	1	0	138.667	8.7	122	1	66	4.98289	0
1414	0	5.9	68.8	1	20	1	0	128.333	8.9	85	1	76.6	4.00274	0
1415	0	22.7	72.3	1	36	1	0	146	9.5	343	2	45.8	4.00548	1
1416	0	37.8	54.7	1	13	1	0	114.333	.	.	.	84.5	5.2293	0
1417	0	6.7	54.2	1	14	1	0	136.667	10.8	109	0	96.4	5.17728	0
1418	1	17.1	52.5	1	25	1	0	135	13.3	178	2	68.9	5.18001	0
1419	0	5.6	66.8	1	20	1	0	159.333	9.5	62	1	88.2	5.40999	0
1420	0	4.9	54.5	1	18	1	0	131.667	8.2	97	1	96.2	1.00753	0
1421	1	13	54.9	1	10	0	0	110.667	10.7	198	1	75.2	4.9692	0
1422	1	13	63.4	1	15	1	0	137.333	9.3	173	1	52.9	1.34428	0
1423	0	17.2	56.5	1	5	1	0	132.333	12.5	191	0	94.8	4.55578	0
1424	0	21.6	71	1	15	1	1	115.667	7.7	259	0	85.6	7.0089	0
1425	0	13.5	59.8	1	25	1	0	102	8.6	86	0	57.9	2.99521	0
1426	1	11.2	52.1	1	5	1	0	115.333	8.6	254	1	72.7	6.95962	0
1427	1	9	51.5	1	6	0	0	118.667	10	92	0	98.2	7.02533	0
1428	0	20.3	61.8	1	9	1	0	122.667	9.4	283	1	64.5	7.05544	0
1429	0	7.6	71.9	1	6	1	0	115.333	9.4	63	0	94.3	7.06092	0
1430	1	8.3	50.1	1	6	1	1	120.667	8.1	90	0	87.3	5.00479	0
1431	0	31	60.8	2	20	0	1	132	10.5	390	0	54.2	3.2553	0
1432	1	8.2	51.6	1	3	1	0	150	10.5	190	0	98.1	7.00616	0
1433	0	9.1	54.1	1	6	1	0	148	8.2	126	2	84.9	2.23956	1
1434	0	12.9	70.2	1	20	1	1	123.333	11	222	0	60.8	7.02806	0
1435	0	8.7	65.6	1	8	1	1	114.667	8.8	158	0	69.8	5.99316	0
1436	1	16.6	56	1	2	1	1	126	10.5	206	0	95.1	6.07255	0
1437	1	14.7	74.6	1	25	1	0	118.667	9.8	284	0	68.3	5.9822	0
1438	1	3.4	53.5	1	5	0	1	100	8.6	95	0	101.6	5.99316	0
1439	1	45.7	67	1	2	1	0	111.333	14.4	424	0	97.7	6.00137	0
1440	1	10	65.8	1	3	1	1	113.333	8.7	.	0	78.2	6.00958	0
1441	0	7.3	54	1	2	1	1	133.333	9.5	104	0	96.5	6.01506	0
1442	1	11	75.4	1	9	1	1	126	.	210	1	65.1	4.97467	0
1443	1	8.2	69.9	1	40	0	1	114	10.6	144	0	60.9	5.99863	0
1444	1	11.9	58.6	1	3	1	0	107.333	11.5	166	0	82.2	6.00137	0
1445	0	1.2	57.1	1	1	0	1	90	10.8	63	0	83.1	2.97604	0
1446	1	6.2	65.5	1	8	1	1	122.667	10.4	126	0	69.8	5.99042	0
1447	0	15.8	71.3	1	25	1	1	124.667	10.3	236	0	54.8	5.99316	0
1448	0	15.3	50.7	1	10	1	0	125.333	11	161	0	98.8	5.9822	0
1449	0	10.3	45.5	1	16	0	0	106.667	8.4	106	0	102.4	2.27242	0
1450	0	10.6	73.2	1	15	1	1	116.667	8.8	129	1	54.1	5.99863	0
1451	1	9.3	79	1	12	1	0	130.667	8.7	136	1	57.2	5.9822	0
1452	0	5.5	48.5	1	10	1	0	124	7.8	138	0	105.3	5.97125	0
1453	0	6.6	64.3	1	5	0	0	118.667	8.6	155	0	99.5	5.99589	0
1454	0	32.6	47.9	1	6	1	1	126.667	9.1	405	0	88.7	5.97947	0
1455	1	12.9	63.8	1	5	1	1	128	10.4	145	0	63.6	6.03422	0
1456	1	10.3	58.9	1	13	0	0	111.333	11.9	130	0	65.8	3.24162	0
1457	1	1.4	59	1	16	1	1	161.333	8	183	0	97.8	6.00684	0
1458	0	14.2	55	1	6	1	1	124.333	7.9	306	0	95.8	4.99384	0
1459	1	5.8	68.9	1	4	1	0	140.667	9.7	136	0	68.2	5.00753	0
1460	0	18.4	66.7	1	33	1	1	117.333	8	283	0	77.7	4.99932	0
1461	1	6.7	62.2	2	2	0	1	102.667	7.9	53	0	78.9	4.98015	0
1462	1	21.9	67.7	1	29	1	1	136.667	8.2	292	0	77.2	4.98563	0
1463	1	8	72.5	1	27	1	1	138	7.5	123	0	59.8	4.98563	0
1464	1	11.1	53	1	17	0	1	100.667	8.5	170	0	102	5.02943	0
1465	0	9.6	73.8	1	14	1	1	144.667	9.4	183	1	59.3	4.99932	0
1466	1	3.3	75.2	1	15	1	1	145.333	8.4	147	0	58.7	4.97467	0
1467	0	3	78.2	1	22	1	1	113.333	8.7	82	0	63.9	5.02122	0
1468	1	8.8	67.4	1	14	1	1	120.667	10.6	126	.	87.8	1.74675	0
1469	0	9.2	73.2	1	9	1	1	107.333	8.4	185	0	66.2	5.04312	0
1470	0	10.1	57.3	2	7	0	1	120.667	11.4	194	0	81.7	3.0089	1
1471	0	3	64.5	1	24	1	1	136.667	8.5	135	0	94.1	4.95825	0
1472	0	13.5	53.6	1	18	1	1	138.667	12.8	364	0	107.3	2.01232	0
1473	0	13.4	58.9	1	5	0	1	111.333	10.3	335	0	103.4	3.50171	0
1474	1	6.9	72.5	1	20	1	1	108.667	8.3	134	0	84.7	2.23956	0
1475	1	3.3	73.4	1	27	1	1	114.667	8.9	168	0	49.4	1.05955	0
1476	1	5.9	51.4	1	9	1	0	113.333	7.5	158	0	98.3	5.13621	0
1477	1	13.1	62.2	2	4	1	1	146.667	7.7	128	2	92.7	5.00479	0
1478	1	15.2	44.6	1	2	0	0	128	8.4	230	0	103.1	5.00205	0
1479	0	4.2	74	1	15	0	1	110	7.5	123	0	83.8	5.07871	0
1480	1	2.2	62.2	1	7	0	1	118.667	9.7	96	0	91.1	5.00205	0
1481	0	14.8	55.7	1	8	1	0	110	9.6	265	0	100.1	5.01027	0
1482	1	10.6	62.3	1	3	1	1	157.333	9.7	167	0	80.1	1.4976	0
1483	0	11	43.9	2	5	0	1	96.667	9	406	0	105.4	4.97467	0
1484	0	4.8	65.4	1	3	1	1	123.333	10.4	128	1	93.5	5.04586	0
1485	1	3.1	76.1	1	36	1	1	119.333	8.2	115	0	64.8	4.03012	0
1486	1	3	47	1	16	1	1	146	10	134	1	101.4	4.99658	0
1487	1	3.9	56.6	1	15	1	1	98.667	11.1	68	1	83.4	4.99658	0
1488	0	13.2	52.3	1	16	0	1	101.333	13.3	66	0	115.4	4.97467	0
1489	1	7	64.7	1	15	0	0	119.333	7.9	113	0	70.2	4.85421	0
1490	1	14.3	56.6	1	21	1	1	137.333	8.1	168	0	99.4	4.93361	0
1491	0	9.4	74.6	1	23	1	1	127.333	9.8	191	0	73.5	4.92539	0
1492	1	12.1	64.4	1	19	1	1	120	8.1	179	0	89.7	4.93908	0
1493	0	4.1	56.7	1	11	1	0	129.333	9.5	80	0	105	4.98563	0
1494	0	6.5	70.3	1	4	1	1	118	7.5	236	0	86.1	4.93908	0

## Sheet: Fig. 2B-C
Glomerular APOB (um2)			Glomerular PLN2 (um2)
Control	DN		Control	DN
0	606.096		13.437	166.622
12.2282	925.981		2.6874	268.073
7.975	1875		18.812	466.944
0	493.118		5.37486	810.266
11.9625	2393.82		4.031	455.522
0	1407.31		128.998	972.857
0	471.851		0	231.121
13.6152	1071.3		0	2226.55
1.3615	150.195		0	1397.47
171.057	5.446		1.23773	0
71.8203	166.106			0
	198.782			0
	411.18			5.446
	2172.31			42.888
	5785.11			1.3615
	379.67			1.167
	100.753			5.446
	1131.42			260.051
	1082.41			324.043

## Sheet: Fig. 2E
Plasma APOC3
cASO					LDLR ASO
WT	WT APOC3 ASO	OB	OB APOC3 ASO		WT	WT APOC3 ASO	OB	OB APOC3 ASO
400.874	80.9441	2677.1			708.566	72.2028	3782.98	1073.95
575.699		2708.57	456.818		309.965		5962.06
	149.126	2458.57	175.35		446.329		5962.06	213.811
1030.24	157.867	4220.8	126.399				5350.17	395.629
		3699.83	199.825		376.399	23.4375	7420.96	264.51
1114.16	66.958	1878.15	70.4545		254.021	1210.31	4595.98	320.455
		4512.76	112.413			187.587	5960.31	311.713
2299.48	317.464	1977.8	201.573			93.1818	5962.06	23.4375
			87.9371				5962.06	486.538
	23.4375						2682.56	752.273
	38.2512		75.6993		662.373	2427.98	12586.4	161.433
			23.4375		1500.01	892.313		834.828
			23.4375		530.979	23.4375

## Sheet: Fig. 2F
Plasma TG
cASO					LDLR ASO
WT	WT APOC3 ASO	OB	OB APOC3 ASO		WT	WT APOC3 ASO	OB	OB APOC3 ASO
89.5385	46.4615	71.0769	36.4615		108		289.538
82.1138	44.7154		58		109.578	98.2492	490.628	274.356
114.634	10.0379	101.626	103.252		121.936	62.2039	534.913	214.624
83.7398	9.2803	71.4015	69.1288		96.1895	52.4621	500.927	185.788
69.9187	33.5496	92.6136	55.4924		68.2927	79.7348	400	115.229
43.3712	64.8473	68.3712	54.1603		82.9268	83.1679	540.341	97.2835
32.7651	16.1811	177.824	51.8702		50.4065	79.3512	566.374	72.0866
68.6641	16.1811	125.63	66.374		57.7651	39.6565	646.693	112.677
55.687	37.4409	211.457	62.5573		76.2977	22.126		131.575
81.6412	20.1181	157.913	63.4252		61.7939	19.7638		137.087
137.441	19.0435	65.1304	35.0787		106.069	43.3858	229.37	151.217
205.13	30.3478	50.3478	44.5276		54.9237	42.5217	485.276	151.217
39.913	19.0435		43.7402		66.5748	25.1304	374	295.903
40.7826	30.3478		96		283.86	82.126	457	204.7
	42.18		85		57.7165	66.3779	499.7
	3.42				103.386	202	168	144
					132.52
					64.6
					67.4

## Sheet: Fig. 2G
Plasma cholesterol
cASO					LDLR ASO
WT	WT APOC3 ASO	OB	OB APOC3 ASO		WT	WT APOC3 ASO	OB	OB APOC3 ASO
172.829	125.46	360.329	254.408		270.855		862.303
			335.329		413.532	269.087
185.816	162.411				375.437	301.627
175.887	69.6667	431.206	470.922		384.167	258	898.452	1057.18
184.397	76.3333	205.222	136.333		385.106	195.778	709.563	569.881
148.936	88.1379	255.778	195.222		385.816	267.448	1016.71	610.357
116.889	135.724	235.222	255.724		297.163	319.862	1127.02	608.828
109.111	94.269	372.966	283.31		280.778	379.172	793.556	404.795
135.724	165.994	155.673	285.379		319.172	230.338	621.241	312.398
156.414	156.335		315.724		341.931	278.986	416.209	661.419
166.069	119.61	363.275	180.234		384	203.311	204.67	626.284
167.953	128.377	297.193	154.503		408.828	229.062	682.143	842.5
91.345	92.199	110.844	262.105		295.439	142.131	682.8	850.13
94.269	95.883	228.377	163.275		343.392	246.883	741.8	297.097
96.0234			172.5		224.678	151.104	637.5	668.9
96.0234			177.5		288.32	226.099	472
133.247					270.055	318.956	472	503
138.442					158.517	470.6
162.143					295.879
					322
					270

## Sheet: Fig. 2H
Blood glucose
cASO					LDLR ASO
WT	WT APOC3 ASO	OB	OB APOC3 ASO		WT	WT APOC3 ASO	OB	OB APOC3 ASO
157	156	264	349		167	198	251	200
191	136		256		176	167	406	129
198	161	194	235		168	173	357	143
165	135	195	108		150	122	342	319
208	189	197	174		156	150	188	123
140	174	185	191		164	157	419	103
160	151	367	183		118	143	269	184
231	136	154	243		160	167	480	149
158	145	377	144		183	159	173	156
138	150	178	196		188	190	407	447
163	164	320	113		171	164	214	312
150	156	241	158		160	136	600
155	133		184		140	163	208
159	152		323		145	141	174	214
	152		190		116	168
					184
					170
					163
					179
					156

## Sheet: Fig. 3A
Oil Red O
cASO					LDLR ASO
WT	WT APOC3 ASO	OB	OB APOC3 ASO		WT	WT APOC3 ASO	OB	OB APOC3 ASO
0		0	0		0	0	100	90
0	0	0	0		0	0	90	60
		0	0		0	0	100	50
	20	0	40		0	20	80	70
0	0	0	30			0	100	40
0		0	40		0	0	100	30
		10	10				100	90
	0	10	10		0		100	100
0		0	0		0		80	80
			10		20		100	60
			0				100	30
							100	100

## Sheet: Fig. 3B
Oil red O (um2)
LDLR ASO
OB	OB APOC3 ASO
165.031	176.114
174.921	117.207
260.601	62.289
146.875	87.836
517.7	166.338
302.16	91.0773
334.811	144.062
195.706	318.608
213.455	194.811
935.369	169.941
790.254	40.741
511.605	857.395

[truncated: 48 more sheets: Fig. 3D, Fig. 3E, Fig. 3F, Fig. 3G, Fig. 4A, Fig. 4B, Fig. 4C, Fig.4E, Fig. 4F, Fig. 4H, Fig. 4I, Fig. 4J, Fig.5C, Fig. 5D, Fig. 5E, Fig. 5H, Fig. 5I, Fig.6B, Fig. 6C, Fig. 6D …]
